# Supplementary material for: Jewel Beetle Opsin Duplication and Divergence Is the Mechanism for Diverse Spectral Sensitivities
Source: Mol Biol Evol. 2023 Jan 31;40(2):msad023. doi: 10.1093/molbev/msad023 (PMC9937044; doi:10.1093/molbev/msad023)
Supplement: msad023_Supplementary_Data [file msad023_supplementary_data.zip]

Archive with 3 entries (3 files):
- Dataset_S1.xlsx
- Dataset_S2.xlsx
- Supplementary_Material_MBE_Sharkey_final.pdf
