# Supplementary material for: Jewel Beetle Opsin Duplication and Divergence Is the Mechanism for Diverse Spectral Sensitivities
Source: Mol Biol Evol. 2023 Jan 31;40(2):msad023. doi: 10.1093/molbev/msad023 (PMC9937044; doi:10.1093/molbev/msad023)
Supplement: msad023_Supplementary_Data [file msad023_supplementary_data.zip › Dataset_S1.xlsx]

## Sheet: Dataset S1A - ERG means
Dataset S1A. Photoreceptor response means measured from wild-type C. maculatus (WT) and transgenic Drosophila expressing opsin from D. plexippus or C. maculatus (Fig. 2), C. rajah or C. mniszechii (Fig. 3) or mutant C. rajah mutant opsins (Fig. 4 and Fig. S2).
Wavelength (nm)	Danaus plexippus	Callosobruschus maculatus			Chrysochroa rajah					Chrysochroa mniszechii					Chrysochroa rajah
	SW	WT	UV	LW	UV1	UV2	LW1	LW2	LW2	UV1	UV2	LW1	LW2	LW2	UV2 Q198A	UV2 F285Y	LW2 C140T	LW2 V227C	UV2 Q198A F285Y	LW2 C140T V227C
315	0.315847	0	0.664693	0.0319715	0.563255	0.703507	-	0.0497725	-	0.699007	0.633165	-	0.00710741	-	0.714994	0.743665	0.0199655	0	0.656752	0.192895
320	0.342196	0.138774	0.731408	0.0790004	0.558591	0.783509	-	0.0760009	-	0.668755	0.714254	-	0.0407075	-	0.719364	0.772768	0.0787379	0.0320235	0.657331	0.133006
325	0.368355	0.232496	0.766055	0.129797	0.569585	0.827755	-	0.113149	-	0.702684	0.746329	-	0.0900469	-	0.778987	0.817426	0.0647824	0.0557441	0.708064	0.0792641
330	0.368262	0.319175	0.814572	0.158604	0.561167	0.86929	-	0.128522	-	0.672315	0.800499	-	0.116034	-	0.831352	0.883987	0.0758877	0.0633338	0.760165	0.0745041
335	0.357657	0.40497	0.85174	0.15922	0.571724	0.87987	-	0.168688	-	0.662435	0.810143	-	0.157124	-	0.888212	0.919634	0.0730439	0.0916206	0.82852	0.0901863
340	0.324291	0.454702	0.914127	0.145545	0.566391	0.932194	-	0.170558	-	0.638542	0.85332	-	0.156446	-	0.922448	0.938763	0.112306	0.12397	0.858442	0.100011
345	0.320894	0.534509	0.933634	0.184131	0.577905	0.966403	-	0.203966	-	0.649594	0.864352	-	0.187568	-	0.956522	0.903666	0.134811	0.154837	0.904536	0.133193
350	0.322999	0.544429	0.949249	0.17037	0.581398	0.991383	-	0.217279	-	0.668549	0.899224	-	0.178151	-	0.981606	0.92499	0.110596	0.130947	0.962113	0.106442
355	0.358644	0.631734	0.932801	0.167907	0.600025	0.980611	-	0.216722	-	0.650733	0.920134	-	0.188635	-	0.969427	0.913712	0.0963562	0.099141	0.98021	0.111149
360	0.361395	0.664562	0.962421	0.143038	0.624226	0.96303	-	0.198985	-	0.668098	0.91367	-	0.199929	-	0.936307	0.958591	0.0895448	0.0755973	0.94203	0.075962
365	0.382806	0.715404	0.95124	0.154327	0.660298	0.92571	-	0.176371	-	0.679407	0.891433	-	0.184934	-	0.896017	0.928969	0.0791298	0.0787619	0.906077	0.0808883
370	0.388008	0.68195	0.927897	0.138362	0.686433	0.876123	-	0.169304	-	0.700601	0.84388	-	0.184514	-	0.822075	0.905634	0.0857484	0.0818774	0.871404	0.0784823
375	0.426927	0.688035	0.880988	0.147354	0.723822	0.799801	-	0.16254	-	0.707217	0.80608	-	0.150064	-	0.740664	0.871248	0.0741929	0.0754108	0.8316	0.0546346
380	0.450062	0.673158	0.846628	0.134601	0.747733	0.734658	-	0.147088	-	0.736337	0.736302	-	0.143858	-	0.643973	0.829884	0.0762804	0.0779007	0.729138	0.0681374
385	0.506234	0.687244	0.827438	0.145934	0.784708	0.665856	-	0.1509	-	0.748622	0.656278	-	0.138497	-	0.530625	0.80547	0.0854914	0.0714191	0.603038	0.0702631
390	0.555069	0.636607	0.744547	0.106474	0.818284	0.572782	-	0.122289	-	0.776346	0.537335	-	0.149797	-	0.415516	0.683445	0.0678417	0.0648538	0.522645	0.0884178
395	0.624072	0.606343	0.652159	0.127188	0.865627	0.470937	-	0.116756	-	0.829083	0.42596	-	0.16756	-	0.320037	0.567797	0.0592035	0.0720398	0.462442	0.0572329
400	0.686157	0.626615	0.552455	0.139748	0.901901	0.383266	-	0.12873	-	0.855673	0.333461	-	0.168585	-	0.256733	0.432316	0.058143	0.0937979	0.410652	0.0543725
405	0.749903	0.611271	0.469117	0.191487	0.943097	0.320079	-	0.161745	-	0.914539	0.277205	-	0.192672	-	0.202902	0.345801	0.0524028	0.11555	0.362457	0.041089
410	0.772563	0.596154	0.391042	0.185052	0.962374	0.272047	-	0.150257	-	0.900857	0.233225	-	0.201023	-	0.159299	0.276444	0.064208	0.10807	0.314141	0.0422137
415	0.799579	0.52949	0.317704	0.185655	0.98154	0.209774	-	0.137404	-	0.919257	0.210471	-	0.206383	-	0.124117	0.226179	0.0956367	0.122504	0.278539	0.0351436
420	0.818102	0.546992	0.26208	0.182598	0.992557	0.174575	-	0.172643	-	0.895255	0.184108	-	0.21808	-	0.103775	0.191198	0.134298	0.162026	0.21918	0.0399892
425	0.850065	0.498861	0.200423	0.21651	0.97668	0.135815	-	0.206753	-	0.928119	0.160158	-	0.234558	-	0.0879172	0.160423	0.175504	0.202325	0.15881	0.0915345
430	0.860491	0.51049	0.139157	0.224499	0.947635	0.113342	-	0.229747	-	0.950576	0.115045	-	0.271779	-	0.0870646	0.119489	0.150891	0.208865	0.117533	0.0836231
435	0.896782	0.499788	0.0968295	0.232835	0.931775	0.0871702	-	0.26122	-	0.944512	0.0927279	-	0.309547	-	0.0763718	0.0950475	0.151883	0.204242	0.0843817	0.095147
440	0.919639	0.553553	0.0800064	0.285753	0.931217	0.0746606	-	0.328728	-	0.931709	0.0820136	-	0.366354	-	0.0698608	0.079427	0.189904	0.219708	0.0655918	0.0974887
445	0.95862	0.577116	0.0697335	0.33954	0.938796	0.0676	-	0.399411	-	0.904089	0.091157	-	0.413022	-	0.0588227	0.0697	0.254407	0.263425	0.0631722	0.157041
450	0.979239	0.623517	0.0568816	0.422361	0.939981	0.0668605	0.138998	0.456382	0.602447	0.928848	0.0966177	0.104366	0.494592	0.62415	0.053152	0.0543851	0.354449	0.350088	0.0589287	0.237164
455	0.99	0.672986	0.04398	0.456873	0.9258	0.0667698	0.131382	0.490398	0.665718	0.93511	0.0995678	0.163611	0.569222	0.689299	0.0525992	0.0548446	0.425011	0.448911	0.0627656	0.331792
460	0.973477	0.701663	0.0423687	0.528246	0.884593	0.06665	0.149325	0.540897	0.742018	0.971101	0.101303	0.222929	0.669797	0.757087	0.0542337	0.0615015	0.521067	0.544506	0.0573903	0.449746
465	0.939464	0.72084	0.0417278	0.597055	0.813853	0.0649728	0.169607	0.627845	0.782358	0.959573	0.103232	0.243348	0.75078	0.794158	0.0511798	0.0798667	0.639877	0.625367	0.0552997	0.562449
470	0.886451	0.732344	0.0433189	0.667872	0.742409	0.0597876	0.182832	0.692747	0.821743	0.934121	0.101546	0.274567	0.805525	0.829185	0.049199	0.0824427	0.698206	0.67987	0.0459289	0.612491
475	0.808356	0.774332	0.0364301	0.682924	0.666282	0.0512789	0.209319	0.75525	0.834454	0.864749	0.0946073	0.327199	0.812876	0.8477	0.0393097	0.0807965	0.733931	0.726327	0.033387	0.688386
480	0.739386	0.861497	0.0322146	0.713035	0.595011	0.0462512	0.232708	0.769259	0.875431	0.8058	0.0852396	0.388966	0.800198	0.879103	0.0399442	0.0752724	0.749535	0.779934	0.0252051	0.724505
485	0.67522	0.921864	0.0266412	0.753719	0.538435	0.0439086	0.222119	0.857753	0.894534	0.743966	0.0823144	0.443065	0.85147	0.882064	0.0327241	0.0666727	0.811872	0.834286	0.0196369	0.815152
490	0.609508	0.928923	0.0269413	0.82259	0.485782	0.0370913	0.19665	0.918844	0.921243	0.685845	0.0775989	0.472778	0.925211	0.899672	0.0334426	0.0652498	0.853143	0.895055	0.0178903	0.855318
495	0.515252	0.899584	0.0298204	0.898734	0.417128	0.0328603	0.21441	0.962862	0.910087	0.604083	0.0702475	0.543697	0.975187	0.917842	0.0244283	0.0607117	0.88502	0.93812	0.0136115	0.907894
500	0.431429	0.92729	0.0237152	0.883577	0.34646	0.033152	0.27164	0.915614	0.933695	0.513307	0.0568867	0.609186	0.956449	0.934156	0.0252869	0.0624058	0.872261	0.938914	0.0138011	0.924151
505	0.353546	0.965222	0.0224418	0.925861	0.295399	0.032085	0.330222	0.912663	0.956611	0.461257	0.0423799	0.673555	0.940618	0.957043	0.0187616	0.0527902	0.933114	0.985356	0.0139203	0.980539
510	0.273973	0.992973	0.0176454	0.864363	0.253691	0.0267141	0.392427	0.871766	0.957042	0.405734	0.0425637	0.698504	0.912644	0.955799	0.0158301	0.0453354	0.883284	0.944616	0.0169036	0.956357
515	0.202529	0.953019	0.0175629	0.884518	0.209901	0.0224952	0.437726	0.880324	0.944109	0.361077	0.0440423	0.742606	0.892682	0.938281	0.00998136	0.0370135	0.867101	0.950288	0.015511	0.952494
520	0.148622	0.944156	0.0119651	0.852286	0.155509	0.0198488	0.494721	0.838648	0.892785	0.278746	0.0519585	0.797711	0.862856	0.910985	0.0119001	0.039596	0.775643	0.878017	0.0177377	0.901698
525	0.114656	0.935256	0.0122349	0.871203	0.111621	0.0243717	0.523311	0.832257	0.880974	0.221895	0.0431033	0.834447	0.877521	0.889342	0.0141539	0.041759	0.787457	0.875904	0.0187451	0.910946
530	0.0822597	0.986717	0.0105493	0.849924	0.0815935	0.0198579	0.542123	0.80529	0.842142	0.163153	0.0286343	0.843018	0.869127	0.874975	0.0105564	0.0457082	0.756745	0.819482	0.0197712	0.864341
535	0.0507191	0.984644	0.0135731	0.814856	0.0563429	0.0184598	0.582859	0.771369	0.833626	0.130094	0.0352571	0.862318	0.828752	0.840992	0.0131126	0.0341694	0.695769	0.803418	0.0139211	0.825983
540	0.0228578	0.959931	0.0107549	0.726353	0.0376949	0.0163731	0.659681	0.700501	0.797101	0.0898062	0.0350012	0.897979	0.749964	0.824022	0.0118706	0.0252328	0.568859	0.71985	0.00789733	0.776436
545	0.0146673	0.88696	0.0161408	0.6546	0.0171055	0.0146626	0.794066	0.656138	0.801104	0.0498775	0.0379928	0.934555	0.709942	0.806295	0.0145856	0.0104962	0.473943	0.657312	0.00601722	0.729474
550	0.0044159	0.83764	0.0191118	0.565474	0.00683156	0.0148764	0.831172	0.613151	0.759025	0	0.0140601	0.925732	0.689734	0.777925	0.00914689	0.00695352	0.390278	0.527982	0.0110278	0.642379
555	-	-	-	-	-	-	0.816698	-	0.711767	-	-	0.929944	-	0.718367	-	-	-	-	-	-
560	-	-	-	-	-	-	0.828796	-	0.635472	-	-	0.947329	-	0.654698	-	-	-	-	-	-
565	-	-	-	-	-	-	0.867505	-	0.583698	-	-	0.953513	-	0.582874	-	-	-	-	-	-
570	-	-	-	-	-	-	0.881811	-	0.521127	-	-	0.94516	-	0.501624	-	-	-	-	-	-
575	-	-	-	-	-	-	0.841164	-	0.467214	-	-	0.918659	-	0.43018	-	-	-	-	-	-
580	-	-	-	-	-	-	0.820976	-	0.407952	-	-	0.921356	-	0.358107	-	-	-	-	-	-
585	-	-	-	-	-	-	0.865402	-	0.354795	-	-	0.921257	-	0.313308	-	-	-	-	-	-
590	-	-	-	-	-	-	0.880019	-	0.309696	-	-	0.931675	-	0.248017	-	-	-	-	-	-
595	-	-	-	-	-	-	0.905421	-	0.264012	-	-	0.900595	-	0.184537	-	-	-	-	-	-
600	-	-	-	-	-	-	0.878924	-	0.228639	-	-	0.875384	-	0.1346	-	-	-	-	-	-
605	-	-	-	-	-	-	0.855348	-	0.173879	-	-	0.843684	-	0.106372	-	-	-	-	-	-
610	-	-	-	-	-	-	0.786648	-	0.141519	-	-	0.805243	-	0.0894002	-	-	-	-	-	-
615	-	-	-	-	-	-	0.730289	-	0.10884	-	-	0.750792	-	0.0556815	-	-	-	-	-	-
620	-	-	-	-	-	-	0.664722	-	0.088413	-	-	0.670947	-	0.0344047	-	-	-	-	-	-
625	-	-	-	-	-	-	0.620643	-	0.0542186	-	-	0.610266	-	0.0209258	-	-	-	-	-	-
630	-	-	-	-	-	-	0.555404	-	0.0387266	-	-	0.550307	-	0.0186007	-	-	-	-	-	-
635	-	-	-	-	-	-	0.508789	-	0.0302438	-	-	0.502764	-	0.0203594	-	-	-	-	-	-
640	-	-	-	-	-	-	0.456217	-	0.0327708	-	-	0.450297	-	0.0229861	-	-	-	-	-	-
645	-	-	-	-	-	-	0.403166	-	0.0334342	-	-	0.394826	-	0.0246113	-	-	-	-	-	-
650	-	-	-	-	-	-	0.378512	-	0.0365986	-	-	0.338168	-	0.0248753	-	-	-	-	-	-
655	-	-	-	-	-	-	0.32599	-	0.0441916	-	-	0.285788	-	0.0236002	-	-	-	-	-	-
660	-	-	-	-	-	-	0.304891	-	0.0511866	-	-	0.226658	-	0.0275392	-	-	-	-	-	-
665	-	-	-	-	-	-	0.220952	-	0.0462186	-	-	0.157591	-	0.0255549	-	-	-	-	-	-
670	-	-	-	-	-	-	0.189863	-	0.0381624	-	-	0.10398	-	0.0220934	-	-	-	-	-	-
675	-	-	-	-	-	-	0.151778	-	0.0235651	-	-	0.0700198	-	0.0205464	-	-	-	-	-	-
680	-	-	-	-	-	-	0.160712	-	0.0230467	-	-	0.0535617	-	0.0228278	-	-	-	-	-	-
685	-	-	-	-	-	-	0.165986	-	0.0213479	-	-	0.0358422	-	0.0400987	-	-	-	-	-	-
690	-	-	-	-	-	-	0.182089	-	0.0290185	-	-	0.0325658	-	0.0399376	-	-	-	-	-	-
695	-	-	-	-	-	-	0.174201	-	0.0302898	-	-	0.0266485	-	0.0435319	-	-	-	-	-	-
700	-	-	-	-	-	-	0.149349	-	0.0343035	-	-	0.0259775	-	0.0280004	-	-	-	-	-	-

## Sheet: Dataset S1B - ERG error
Dataset S1B. Photoreceptor response standard deviation measured from wild-type C. maculatus (WT) and transgenic Drosophila expressing opsin from D. plexippus or C. maculatus (Fig. 2), C. rajah or C. mniszechii (Fig. 3) or mutant C. rajah mutant opsins (Fig. 4 and Fig. S2).
Wavelength (nm)	Danaus plexippus	Callosobruschus maculatus			Chrysochroa rajah					Chrysochroa mniszechii					Chrysochroa rajah mutants
	SW	WT	UV	LW	UV1	UV2	LW1	LW2	LW2	UV1	UV2	LW1	LW2	LW2	UV2 Q198A	UV2 F285Y	LW2 C140T	LW2 V227C	UV2 Q198A F285Y	LW2 C140T V227C
315	0.0667839	0	0.120332	0.0456685	0.162833	0.0891107	-	0.0859854	-	0.0735059	0.0826785	-	0.0174095	-	0.190183	0.0993764	0.0240207	0	0.0860471	0.0934038
320	0.0983623	0.0517452	0.096816	0.041729	0.0946823	0.0545981	-	0.0849822	-	0.0812524	0.0965378	-	0.029981	-	0.100791	0.0587228	0.0513401	0.0320748	0.0519365	0.0477827
325	0.106354	0.107847	0.122626	0.0430963	0.0881981	0.0849569	-	0.108541	-	0.0793865	0.135326	-	0.034772	-	0.0846179	0.0610037	0.0377498	0.0342004	0.0608257	0.0379553
330	0.10675	0.0866029	0.115997	0.0501902	0.0661352	0.0668619	-	0.105977	-	0.0824941	0.151461	-	0.0412594	-	0.0639993	0.0649055	0.0340335	0.0292399	0.0459761	0.0638334
335	0.0817966	0.092939	0.119666	0.0810441	0.0786395	0.0409962	-	0.0877102	-	0.0593688	0.119643	-	0.0518212	-	0.0663057	0.124147	0.0360363	0.052088	0.0559552	0.0842606
340	0.0774464	0.0307404	0.0632536	0.140808	0.0677265	0.0271463	-	0.0648907	-	0.0620771	0.0860785	-	0.064815	-	0.061585	0.0725039	0.0669307	0.0627659	0.0396383	0.102598
345	0.0865939	0.0745288	0.0475801	0.152628	0.0746643	0.0331399	-	0.0670017	-	0.0712064	0.0639972	-	0.0649162	-	0.076004	0.0411601	0.0708244	0.0847503	0.0673973	0.0666625
350	0.0854407	0.071365	0.0500789	0.0710585	0.067454	0.013392	-	0.0829704	-	0.0774842	0.107169	-	0.0589057	-	0.0268667	0.0606772	0.0840727	0.0837485	0.0348543	0.0561323
355	0.086364	0.0699523	0.0552452	0.0479469	0.0754246	0.0168609	-	0.0809057	-	0.0905693	0.108062	-	0.0465391	-	0.0267177	0.046919	0.0517272	0.0632332	0.0239672	0.0514636
360	0.0825386	0.0829698	0.0371471	0.0682525	0.0588739	0.0233494	-	0.0476068	-	0.0731383	0.0639809	-	0.0733242	-	0.0228116	0.0332963	0.0710891	0.0314725	0.0484072	0.05565
365	0.106905	0.12373	0.0471109	0.0912229	0.0438402	0.0246681	-	0.0238848	-	0.0658798	0.08189	-	0.0475506	-	0.039982	0.061529	0.0570603	0.0358144	0.0305774	0.0560113
370	0.102929	0.130734	0.0622784	0.0744433	0.0308892	0.0403615	-	0.0387209	-	0.0530923	0.0860197	-	0.0365086	-	0.0892561	0.0191454	0.0346211	0.0388131	0.0217805	0.0460355
375	0.116603	0.0849213	0.0420596	0.0784243	0.0339333	0.0638739	-	0.0685439	-	0.0626546	0.0633436	-	0.0316458	-	0.124543	0.0354416	0.0287569	0.0377093	0.063994	0.0346818
380	0.0977909	0.089553	0.0488652	0.0885831	0.047409	0.0542361	-	0.0606224	-	0.0506893	0.0553053	-	0.0256449	-	0.127969	0.0374941	0.0402163	0.0539834	0.0473082	0.0395169
385	0.107368	0.0649333	0.0425507	0.0841726	0.0428878	0.0503965	-	0.051753	-	0.044862	0.0700642	-	0.0610119	-	0.0846035	0.025607	0.0462409	0.0439373	0.0303838	0.0547693
390	0.0967219	0.0488121	0.0515104	0.0812787	0.0430353	0.0425739	-	0.0916672	-	0.0486955	0.102683	-	0.077222	-	0.109014	0.0175831	0.0323805	0.040836	0.0370968	0.044938
395	0.0907688	0.0400726	0.0590727	0.0984505	0.0577025	0.0430571	-	0.114398	-	0.0310319	0.0966968	-	0.0800931	-	0.107773	0.0293198	0.0110575	0.0541689	0.0379062	0.0168441
400	0.0747445	0.0167633	0.0630273	0.08714	0.0620152	0.0597091	-	0.10029	-	0.0525501	0.0828793	-	0.0556867	-	0.108977	0.0415362	0.0391792	0.0384009	0.0202921	0.0400025
405	0.0739879	0.0527277	0.0629968	0.0877739	0.0678852	0.0704428	-	0.083141	-	0.0404907	0.0807081	-	0.0579202	-	0.0894306	0.0471282	0.0648829	0.0525283	0.0256841	0.0403697
410	0.0613485	0.0812741	0.071111	0.0962879	0.047162	0.0572562	-	0.0877738	-	0.0258967	0.0675708	-	0.0808468	-	0.0687555	0.0412607	0.0728542	0.0517912	0.030082	0.0237498
415	0.0721411	0.0511246	0.0712137	0.0665183	0.0308737	0.0476913	-	0.0564911	-	0.0546008	0.0607973	-	0.0612742	-	0.0553953	0.0393501	0.0462844	0.0804992	0.0362717	0.043314
420	0.0800412	0.0701645	0.0803053	0.126563	0.00632596	0.0428785	-	0.0531752	-	0.0530828	0.0556372	-	0.0637838	-	0.0477032	0.0464058	0.0565595	0.0920365	0.0280452	0.0496951
425	0.0663974	0.0708445	0.0752111	0.0984875	0.0264405	0.0405692	-	0.0553342	-	0.0687966	0.0565277	-	0.0690077	-	0.0469166	0.0538097	0.0265397	0.110385	0.0142521	0.0388691
430	0.0661237	0.0191983	0.0559851	0.0525675	0.0452217	0.0367126	-	0.0644441	-	0.0536852	0.028883	-	0.0806533	-	0.0545432	0.0376791	0.0621895	0.0969788	0.0223961	0.0424535
435	0.0626415	0.0511382	0.0477346	0.026207	0.0459132	0.0352654	-	0.0722217	-	0.027927	0.0330345	-	0.0813223	-	0.0535587	0.0378208	0.0927681	0.0713191	0.0241516	0.0422916
440	0.0667837	0.00638818	0.0434045	0.0547555	0.0524277	0.029606	-	0.0744838	-	0.0659043	0.0320618	-	0.0610141	-	0.0460424	0.0409971	0.0940067	0.0395131	0.0282085	0.0499443
445	0.0211545	0.0126358	0.0303162	0.0763288	0.0347184	0.0330677	-	0.087795	-	0.0813864	0.0409476	-	0.0508445	-	0.036128	0.0368016	0.0809301	0.0621019	0.0189915	0.0431153
450	0.0215066	0.044304	0.0277368	0.0801193	0.0324554	0.0320242	0.196467	0.0737837	0.0866285	0.074014	0.0334356	0.0722028	0.0374002	0.079582	0.0318908	0.0081329	0.101122	0.0567629	0.01808	0.0607563
455	0.0150667	0.0542716	0.0176079	0.102204	0.0614537	0.0385997	0.184443	0.0898062	0.0615184	0.0321377	0.0348685	0.0816445	0.0345313	0.0793016	0.0380303	0.0185514	0.102702	0.0736601	0.00392291	0.0844308
460	0.0479222	0.0515539	0.0204144	0.114205	0.0598524	0.0413683	0.161634	0.0693674	0.072502	0.0312328	0.0330677	0.0702712	0.0404717	0.0777475	0.0428367	0.0138249	0.110509	0.0528009	0.0065913	0.0912
465	0.0711796	0.0423418	0.0175379	0.0779077	0.0491421	0.0461547	0.170311	0.0508192	0.104683	0.0202548	0.0349106	0.0633791	0.0900396	0.0482636	0.0384252	0.00738763	0.0932841	0.0572746	0.0143499	0.0339641
470	0.0674921	0.0540818	0.0202151	0.0857391	0.0457005	0.0430609	0.168636	0.0620362	0.0868386	0.0289739	0.0460674	0.0572214	0.107804	0.0526293	0.038566	0.0234718	0.100435	0.051279	0.017095	0.0334615
475	0.065856	0.0522112	0.0190062	0.073208	0.0364585	0.0349483	0.14161	0.0406222	0.0694858	0.0415401	0.0348034	0.0296619	0.110409	0.0683551	0.0338885	0.0397024	0.151882	0.0674397	0.0128109	0.053973
480	0.0848588	0.080197	0.016963	0.0814938	0.0328351	0.0334774	0.123119	0.0726358	0.0755075	0.0408899	0.046767	0.0266711	0.102836	0.0791903	0.0350228	0.0387932	0.162901	0.0785355	0.0119781	0.105964
485	0.114523	0.0794206	0.0144818	0.05517	0.0497098	0.0363059	0.125369	0.115438	0.0781874	0.0667411	0.0418902	0.0422941	0.0580427	0.0880532	0.0259707	0.0367389	0.0633822	0.0456474	0.0152475	0.0742259
490	0.110689	0.0449712	0.0109224	0.0805783	0.070652	0.0388416	0.13925	0.0617123	0.0732543	0.0708624	0.0321003	0.0508909	0.0499912	0.0603879	0.0272835	0.0351362	0.0766944	0.0367211	0.0104427	0.056859
495	0.0998141	0.0886039	0.0130084	0.0859321	0.0689763	0.0270422	0.178583	0.0576386	0.0760526	0.074134	0.0393167	0.0441397	0.0607789	0.0484825	0.0219249	0.040681	0.0969599	0.0297861	0.00516522	0.0592908
500	0.0779863	0.0961769	0.0112342	0.101172	0.0588492	0.0202587	0.177038	0.0689441	0.0698479	0.0782939	0.0393718	0.064249	0.0399812	0.0384709	0.0249737	0.039181	0.11525	0.010175	0.00537833	0.0247592
505	0.0837281	0.0230722	0.00708078	0.0526466	0.0652575	0.0179036	0.21559	0.0968686	0.0435004	0.0912097	0.0409621	0.0747567	0.0495579	0.0401778	0.0200024	0.027366	0.119093	0.0220014	0.00767251	0.0305532
510	0.0700182	0.0121719	0.0114046	0.0812647	0.058854	0.0154205	0.161157	0.0989828	0.0453166	0.0908669	0.0394418	0.0836638	0.0557074	0.0547045	0.0146496	0.020778	0.0665301	0.0343416	0.0105585	0.0339949
515	0.0624094	0.0109802	0.0100286	0.0914218	0.0375024	0.0159106	0.183139	0.0716247	0.0396917	0.0943208	0.0451055	0.0382133	0.0545827	0.0610705	0.0055184	0.0130187	0.0946767	0.0607676	0.00732064	0.0596067
520	0.0537838	0.0279488	0.00774407	0.134056	0.0262918	0.0194849	0.202006	0.0652419	0.070884	0.0792871	0.0429935	0.0756373	0.0732566	0.0598217	0.0093527	0.0190017	0.127047	0.0818461	0.00507826	0.0239783
525	0.0547148	0.0365056	0.00870256	0.0888001	0.0394081	0.0140411	0.216174	0.0813144	0.0885382	0.0769569	0.0233282	0.0615711	0.0606218	0.0497771	0.00921898	0.0224039	0.180185	0.0969735	0.00635362	0.0634986
530	0.0495133	0.00277942	0.00880153	0.064986	0.0384316	0.0133431	0.201251	0.0880747	0.0926953	0.0716926	0.0108093	0.0724139	0.0715633	0.0370343	0.0140735	0.0322734	0.182338	0.0972855	0.0118385	0.0838196
535	0.0295246	0.0198134	0.00959451	0.0325323	0.0337669	0.0128886	0.114191	0.0791121	0.0788286	0.07409	0.0467798	0.0538858	0.0510782	0.0453569	0.0135876	0.0397888	0.125451	0.0749266	0.0110236	0.0386769
540	0.020999	0.0535212	0.00978855	0.093365	0.026313	0.012158	0.0578632	0.0636985	0.0720757	0.0587249	0.0565075	0.0802547	0.0642669	0.0361256	0.00725343	0.0338753	0.0649437	0.0834672	0.0123388	0.0583844
545	0.0103487	0.084658	0.0148911	0.102263	0.0155302	0.00847368	0.0761112	0.0750603	0.0921572	0.0355261	0.054307	0.0702448	0.0606024	0.0501788	0.00530257	0.0209924	0.103486	0.0792506	0.00513753	0.0735245
550	0.00858917	0.146969	0.0178893	0.127155	0.0123643	0.0193575	0.12846	0.107199	0.123868	0	0.0200693	0.0720608	0.0949546	0.0396242	0.00795206	0.00567534	0.104431	0.105628	0.013031	0.136639
555	-	-	-	-	-	-	0.104807	-	0.0894649	-	-	0.0475963	-	0.0596914	-	-	-	-	-	-
560	-	-	-	-	-	-	0.10005	-	0.0693759	-	-	0.0344939	-	0.0782309	-	-	-	-	-	-
565	-	-	-	-	-	-	0.133551	-	0.0589547	-	-	0.0433178	-	0.111961	-	-	-	-	-	-
570	-	-	-	-	-	-	0.107914	-	0.0614932	-	-	0.0370618	-	0.122484	-	-	-	-	-	-
575	-	-	-	-	-	-	0.0874552	-	0.0565697	-	-	0.0404384	-	0.118255	-	-	-	-	-	-
580	-	-	-	-	-	-	0.073448	-	0.0597519	-	-	0.0580952	-	0.117391	-	-	-	-	-	-
585	-	-	-	-	-	-	0.0520481	-	0.0587949	-	-	0.0628394	-	0.108372	-	-	-	-	-	-
590	-	-	-	-	-	-	0.0749239	-	0.0496554	-	-	0.0725468	-	0.0912304	-	-	-	-	-	-
595	-	-	-	-	-	-	0.0641999	-	0.054293	-	-	0.0795233	-	0.0837233	-	-	-	-	-	-
600	-	-	-	-	-	-	0.0402467	-	0.0441862	-	-	0.0702729	-	0.0667034	-	-	-	-	-	-
605	-	-	-	-	-	-	0.0836123	-	0.044083	-	-	0.0464043	-	0.0524498	-	-	-	-	-	-
610	-	-	-	-	-	-	0.107508	-	0.0363049	-	-	0.042832	-	0.0331098	-	-	-	-	-	-
615	-	-	-	-	-	-	0.102483	-	0.0313496	-	-	0.0406952	-	0.0142887	-	-	-	-	-	-
620	-	-	-	-	-	-	0.130553	-	0.0335197	-	-	0.0298904	-	0.020347	-	-	-	-	-	-
625	-	-	-	-	-	-	0.147265	-	0.0308455	-	-	0.0244481	-	0.0243041	-	-	-	-	-	-
630	-	-	-	-	-	-	0.174115	-	0.0266943	-	-	0.0245062	-	0.0243741	-	-	-	-	-	-
635	-	-	-	-	-	-	0.170469	-	0.0150337	-	-	0.0279981	-	0.0195327	-	-	-	-	-	-
640	-	-	-	-	-	-	0.167499	-	0.0332462	-	-	0.0381493	-	0.0148808	-	-	-	-	-	-
645	-	-	-	-	-	-	0.203639	-	0.0241174	-	-	0.0435512	-	0.0148383	-	-	-	-	-	-
650	-	-	-	-	-	-	0.219346	-	0.0227129	-	-	0.0350152	-	0.017542	-	-	-	-	-	-
655	-	-	-	-	-	-	0.21446	-	0.0313655	-	-	0.0380062	-	0.00897537	-	-	-	-	-	-
660	-	-	-	-	-	-	0.169384	-	0.0564141	-	-	0.0427176	-	0.0125334	-	-	-	-	-	-
665	-	-	-	-	-	-	0.139399	-	0.0490573	-	-	0.0280005	-	0.0253611	-	-	-	-	-	-
670	-	-	-	-	-	-	0.119478	-	0.042045	-	-	0.0354255	-	0.0170296	-	-	-	-	-	-
675	-	-	-	-	-	-	0.134618	-	0.0163608	-	-	0.0424126	-	0.0251978	-	-	-	-	-	-
680	-	-	-	-	-	-	0.147256	-	0.0177713	-	-	0.0386111	-	0.0142559	-	-	-	-	-	-
685	-	-	-	-	-	-	0.172854	-	0.0134706	-	-	0.0318959	-	0.0279734	-	-	-	-	-	-
690	-	-	-	-	-	-	0.186714	-	0.0212479	-	-	0.0298213	-	0.0275323	-	-	-	-	-	-
695	-	-	-	-	-	-	0.207182	-	0.0275685	-	-	0.0213679	-	0.0314775	-	-	-	-	-	-
700	-	-	-	-	-	-	0.236147	-	0.0458771	-	-	0.0335772	-	0.0210724	-	-	-	-	-	-

## Sheet: Dataset S1C - Template fits
Dataset S1C. Fitted visual pigment templates (Stavenga et al. (1993)) used for λmax estimation. Data were fitted to photoreceptor responses of transgenic Drosophila expressing non-native opsin. Templates shown for D. plexippus and C. maculatus (Fig. 2), C. rajah and C. mniszechii (Fig. 3), and C. rajah mutated opsins (Fig. 4).
Wavelength (nm)	Danaus plexippus	Callosobruschus maculatus		Chrysochroa rajah				Chrysochroa mniszechii				Chrysochroa rajah mutants
	SW	UV	LW	UV1	UV2	LW1	LW2	UV1	UV2	LW1	LW2	UV2 Q198A	UV2 F285Y	LW2 C140T	LW2 V227C	UV2 Q198A F285Y	LW2 C140T V227C
315	0.0310192	0.372575	0.00363409	0.0492545	0.463448	4.50779e-05	0.00400089	0.0356764	0.447314	0.000114849	0.0043928	0.518546	0.418408	0.00428364	0.00373767	0.434756	0.00255501
316	0.0322949	0.385817	0.00388733	0.0511963	0.478897	5.25058e-05	0.00427246	0.0371194	0.462414	0.000131351	0.00468338	0.535043	0.432833	0.00456898	0.00399614	0.449569	0.00275054
317	0.033612	0.399371	0.00415242	0.0532042	0.494614	6.09479e-05	0.00455634	0.0386099	0.477792	0.000149765	0.00498673	0.551752	0.447555	0.00486697	0.0042666	0.46467	0.00295636
318	0.0349719	0.413232	0.00442961	0.0552806	0.510583	7.05105e-05	0.00485277	0.0401493	0.493437	0.000170254	0.00530309	0.568653	0.462564	0.00517784	0.00454928	0.480047	0.00317271
319	0.0363759	0.427395	0.00471913	0.0574276	0.526788	8.13071e-05	0.00516199	0.0417395	0.509333	0.000192985	0.00563271	0.585723	0.477848	0.00550184	0.00484443	0.495687	0.00339984
320	0.0378255	0.441851	0.00502122	0.0596479	0.543211	9.34578e-05	0.00548424	0.0433821	0.525465	0.000218133	0.00597583	0.602935	0.493395	0.00583922	0.00515228	0.511575	0.00363798
321	0.0393223	0.456591	0.00533611	0.061944	0.559832	0.00010709	0.00581977	0.0450789	0.541815	0.000245878	0.0063327	0.620263	0.50919	0.00619021	0.00547308	0.527695	0.00388737
322	0.0408677	0.471605	0.00566405	0.0643184	0.576629	0.000122338	0.00616881	0.0468318	0.558364	0.000276408	0.00670356	0.637678	0.525219	0.00655505	0.00580705	0.544029	0.00414824
323	0.0424635	0.486882	0.00600527	0.0667738	0.59358	0.000139343	0.0065316	0.0486426	0.57509	0.000309915	0.00708865	0.655149	0.541463	0.00693401	0.00615443	0.560558	0.00442083
324	0.0441114	0.502409	0.00636001	0.069313	0.610658	0.000158252	0.00690838	0.0505133	0.59197	0.000346596	0.00748824	0.672644	0.557903	0.00732732	0.00651547	0.57726	0.00470537
325	0.045813	0.51817	0.0067285	0.0719389	0.627838	0.000179221	0.00729942	0.052446	0.60898	0.000386655	0.00790257	0.690128	0.574519	0.00773523	0.00689041	0.594113	0.00500207
326	0.0475702	0.53415	0.007111	0.0746544	0.64509	0.000202409	0.00770494	0.0544428	0.626093	0.000430298	0.00833191	0.707565	0.591288	0.00815802	0.00727948	0.611091	0.00531117
327	0.0493849	0.550331	0.00750773	0.0774624	0.662384	0.000227983	0.00812522	0.0565058	0.64328	0.000477735	0.00877653	0.724916	0.608187	0.00859593	0.00768295	0.628169	0.0056329
328	0.051259	0.566693	0.00791896	0.0803661	0.679686	0.000256115	0.00856051	0.0586373	0.660513	0.00052918	0.0092367	0.742143	0.625188	0.00904925	0.00810106	0.645317	0.00596747
329	0.0531946	0.583216	0.00834495	0.0833686	0.696964	0.000286983	0.00901107	0.0608397	0.677758	0.000584849	0.0097127	0.759202	0.642265	0.00951824	0.00853407	0.662506	0.00631512
330	0.0551936	0.599876	0.00878594	0.086473	0.714182	0.00032077	0.00947719	0.0631152	0.694982	0.000644962	0.0102048	0.776053	0.659387	0.0100032	0.00898224	0.679704	0.00667606
331	0.0572582	0.616651	0.0092422	0.0896828	0.731301	0.000357663	0.00995915	0.0654663	0.71215	0.000709738	0.0107134	0.792651	0.676525	0.0105044	0.00944585	0.696878	0.00705055
332	0.0593906	0.633512	0.00971402	0.0930012	0.748283	0.000397854	0.0104572	0.0678956	0.729225	0.000779399	0.0112387	0.80895	0.693644	0.0110222	0.00992517	0.713992	0.0074388
333	0.061593	0.650434	0.0102017	0.0964317	0.765088	0.000441538	0.0109718	0.0704056	0.746169	0.000854168	0.011781	0.824905	0.710711	0.0115569	0.0104205	0.731009	0.00784105
334	0.0638678	0.667387	0.0107055	0.0999779	0.781673	0.000488913	0.011503	0.0729991	0.762942	0.000934267	0.0123408	0.840467	0.727688	0.0121088	0.0109321	0.747891	0.00825755
335	0.0662174	0.684338	0.0112257	0.103643	0.797996	0.000540182	0.0120513	0.0756786	0.779502	0.00101992	0.0129183	0.855589	0.74454	0.0126783	0.0114604	0.7646	0.00868855
336	0.0686442	0.701257	0.0117626	0.107432	0.814013	0.000595549	0.0126171	0.0784471	0.795807	0.00111135	0.0135139	0.870223	0.761227	0.0132656	0.0120056	0.781092	0.00913429
337	0.0711508	0.718109	0.0123167	0.111346	0.829677	0.000655219	0.0132006	0.0813074	0.811814	0.00120877	0.014128	0.884319	0.777708	0.0138713	0.012568	0.797327	0.00959504
338	0.0737397	0.734859	0.0128881	0.115391	0.844944	0.000719399	0.0138022	0.0842623	0.827478	0.0013124	0.0147609	0.897829	0.793941	0.0144956	0.0131481	0.813261	0.0100711
339	0.0764135	0.751468	0.0134773	0.119571	0.859766	0.0007883	0.0144223	0.087315	0.842752	0.00142247	0.0154132	0.910704	0.809885	0.015139	0.0137461	0.828849	0.0105627
340	0.0791752	0.7679	0.0140847	0.123888	0.874098	0.000862129	0.0150613	0.0904685	0.857593	0.00153919	0.0160851	0.922895	0.825496	0.0158018	0.0143625	0.844047	0.0110701
341	0.0820273	0.784115	0.0147105	0.128347	0.88789	0.000941096	0.0157196	0.0937259	0.871952	0.00166277	0.0167773	0.934356	0.840728	0.0164846	0.0149976	0.858809	0.0115936
342	0.0849728	0.800071	0.0153553	0.132952	0.901097	0.00102541	0.0163977	0.0970905	0.885784	0.00179341	0.01749	0.945038	0.855538	0.0171878	0.0156518	0.873088	0.0121336
343	0.0880145	0.815727	0.0160194	0.137706	0.91367	0.00111528	0.0170959	0.100565	0.899041	0.00193134	0.0182239	0.954897	0.869879	0.0179118	0.0163256	0.886839	0.0126904
344	0.0911555	0.83104	0.0167032	0.142615	0.925564	0.00121091	0.0178148	0.104154	0.911676	0.00207675	0.0189793	0.963888	0.883705	0.0186572	0.0170195	0.900014	0.0132643
345	0.0943989	0.845968	0.0174072	0.147681	0.936732	0.00131252	0.0185548	0.10786	0.923644	0.00222985	0.0197569	0.97197	0.896971	0.0194244	0.0177338	0.912568	0.0138556
346	0.0977476	0.860466	0.018132	0.15291	0.94713	0.0014203	0.0193165	0.111686	0.934898	0.00239083	0.0205572	0.9791	0.909631	0.020214	0.018469	0.924454	0.0144647
347	0.101205	0.87449	0.0188778	0.158304	0.956712	0.00153445	0.0201003	0.115636	0.945395	0.00255988	0.0213808	0.985242	0.921639	0.0210265	0.0192257	0.935628	0.015092
348	0.104774	0.887996	0.0196454	0.163868	0.965438	0.00165518	0.0209069	0.119714	0.95509	0.00273721	0.0222281	0.990361	0.93295	0.0218626	0.0200043	0.946045	0.0157378
349	0.108458	0.900938	0.0204351	0.169606	0.973267	0.00178269	0.0217368	0.123922	0.963941	0.00292301	0.0231	0.994422	0.943521	0.0227229	0.0208055	0.955662	0.0164026
350	0.112261	0.913274	0.0212476	0.175522	0.980159	0.00191716	0.0225905	0.128266	0.971907	0.00311744	0.0239969	0.997398	0.953307	0.0236079	0.0216297	0.964437	0.0170868
351	0.116185	0.924958	0.0220834	0.18162	0.986078	0.0020588	0.0234688	0.132748	0.978951	0.00332071	0.0249197	0.999261	0.962268	0.0245183	0.0224776	0.97233	0.0177908
352	0.120235	0.935947	0.0229431	0.187904	0.990991	0.0022078	0.0243722	0.137372	0.985034	0.00353299	0.0258689	0.99999	0.970364	0.0254548	0.0233498	0.979303	0.0185151
353	0.124413	0.9462	0.0238274	0.194377	0.994866	0.00236433	0.0253014	0.142141	0.990124	0.00375445	0.0268452	0.999565	0.977555	0.0264181	0.0242468	0.985319	0.0192602
354	0.128724	0.955674	0.0247369	0.201044	0.997675	0.00252859	0.0262571	0.14706	0.99419	0.00398528	0.0278496	0.997972	0.983806	0.027409	0.0251694	0.990345	0.0200265
355	0.13317	0.96433	0.0256722	0.207909	0.999393	0.00270075	0.0272401	0.152132	0.997201	0.00422565	0.0288826	0.9952	0.989083	0.0284282	0.0261183	0.99435	0.0208146
356	0.137755	0.972129	0.026634	0.214973	0.999999	0.002881	0.028251	0.157362	0.999134	0.00447573	0.0299451	0.991243	0.993355	0.0294764	0.0270941	0.997307	0.021625
357	0.142483	0.979035	0.0276232	0.222243	0.999475	0.00306951	0.0292908	0.162751	0.999966	0.00473569	0.031038	0.9861	0.996592	0.0305546	0.0280976	0.999189	0.0224582
358	0.147358	0.985012	0.0286403	0.229719	0.997808	0.00326645	0.03036	0.168305	0.999679	0.0050057	0.0321622	0.979774	0.998769	0.0316635	0.0291296	0.999976	0.0233149
359	0.152382	0.990029	0.0296863	0.237407	0.994987	0.003472	0.0314597	0.174028	0.998259	0.00528594	0.0333184	0.972272	0.999864	0.0328041	0.0301908	0.999649	0.0241956
360	0.157561	0.994056	0.0307619	0.245308	0.991007	0.00368631	0.0325907	0.179922	0.995695	0.00557656	0.0345077	0.963607	0.999859	0.0339772	0.0312821	0.998194	0.025101
361	0.162896	0.997065	0.0318679	0.253426	0.985866	0.00390957	0.0337538	0.185991	0.99198	0.00587773	0.0357309	0.953796	0.998737	0.0351838	0.0324044	0.995602	0.0260318
362	0.168393	0.999033	0.0330052	0.261763	0.979568	0.00414192	0.03495	0.192239	0.987113	0.00618964	0.0369892	0.94286	0.996488	0.0364248	0.0335584	0.991864	0.0269885
363	0.174054	0.999938	0.0341747	0.270322	0.972121	0.00438354	0.0361803	0.19867	0.981095	0.00651244	0.0382835	0.930827	0.993104	0.0377014	0.0347452	0.986981	0.0279719
364	0.179883	0.999762	0.0353774	0.279104	0.963536	0.00463459	0.0374456	0.205287	0.973933	0.0068463	0.0396148	0.917727	0.988582	0.0390144	0.0359656	0.980953	0.0289827
365	0.185883	0.998492	0.0366141	0.288112	0.953829	0.00489522	0.0387469	0.212093	0.965638	0.00719142	0.0409843	0.903596	0.982923	0.040365	0.0372207	0.973787	0.0300217
366	0.192058	0.996117	0.0378859	0.297347	0.943023	0.00516559	0.0400854	0.219091	0.956225	0.00754794	0.0423932	0.888473	0.976131	0.0417543	0.0385114	0.965495	0.0310896
367	0.198412	0.992631	0.0391937	0.30681	0.931143	0.00544586	0.0414621	0.226285	0.945714	0.00791607	0.0438424	0.872404	0.968217	0.0431834	0.0398388	0.956091	0.0321873
368	0.204948	0.98803	0.0405387	0.316503	0.918219	0.0057362	0.0428781	0.233678	0.93413	0.00829598	0.0453333	0.855434	0.959195	0.0446536	0.041204	0.945595	0.0333155
369	0.211668	0.982317	0.041922	0.326426	0.904284	0.00603676	0.0443346	0.241272	0.921501	0.00868785	0.0468672	0.837616	0.949082	0.0461659	0.042608	0.934032	0.0344752
370	0.218577	0.975495	0.0433446	0.336579	0.889378	0.00634769	0.0458328	0.249071	0.907861	0.00909187	0.0484451	0.819005	0.9379	0.0477218	0.044052	0.92143	0.0356673
371	0.225676	0.967576	0.0448077	0.346961	0.873542	0.00666917	0.0473739	0.257076	0.893245	0.00950824	0.0500686	0.799658	0.925678	0.0493224	0.0455373	0.907822	0.0368925
372	0.23297	0.958573	0.0463125	0.357572	0.856823	0.00700135	0.0489592	0.265291	0.877695	0.00993717	0.0517389	0.779637	0.912446	0.0509691	0.0470649	0.893244	0.038152
373	0.240461	0.948503	0.0478602	0.368412	0.839271	0.00734439	0.05059	0.273716	0.861255	0.0103788	0.0534574	0.759003	0.898238	0.0526633	0.0486362	0.877737	0.0394467
374	0.248151	0.937389	0.0494521	0.379477	0.820937	0.00769847	0.0522676	0.282355	0.843974	0.0108335	0.0552255	0.737822	0.883094	0.0544063	0.0502524	0.861345	0.0407775
375	0.256043	0.925257	0.0510894	0.390767	0.801878	0.00806375	0.0539934	0.291208	0.825904	0.0113013	0.0570448	0.71616	0.867056	0.0561996	0.0519148	0.844117	0.0421456
376	0.264139	0.912137	0.0527736	0.402277	0.782151	0.00844041	0.0557689	0.300277	0.807097	0.0117826	0.0589166	0.694085	0.85017	0.0580447	0.0536249	0.826102	0.043552
377	0.272442	0.898063	0.054506	0.414006	0.761818	0.00882862	0.0575954	0.309564	0.787613	0.0122775	0.0608426	0.671665	0.832486	0.0599431	0.055384	0.807354	0.0449978
378	0.280953	0.883073	0.056288	0.425948	0.740941	0.00922856	0.0594745	0.319068	0.767509	0.0127862	0.0628244	0.64897	0.814056	0.0618964	0.0571935	0.787931	0.0464841
379	0.289673	0.867208	0.058121	0.4381	0.719585	0.00964042	0.0614078	0.328791	0.746847	0.0133092	0.0648635	0.626069	0.794935	0.0639061	0.059055	0.767892	0.0480122
380	0.298605	0.850513	0.0600065	0.450456	0.697814	0.0100644	0.0633967	0.338732	0.725691	0.0138465	0.0669616	0.603029	0.77518	0.0659739	0.0609699	0.747296	0.0495833
381	0.307749	0.833035	0.0619462	0.46301	0.675694	0.0105006	0.065443	0.34889	0.704104	0.0143984	0.0691204	0.579918	0.754852	0.0681016	0.0629398	0.726207	0.0511985
382	0.317106	0.814826	0.0639414	0.475756	0.653293	0.0109494	0.0675482	0.359266	0.682153	0.0149654	0.0713418	0.556804	0.734011	0.0702907	0.0649662	0.704689	0.0528591
383	0.326676	0.795937	0.0659939	0.488687	0.630677	0.0114109	0.0697141	0.369858	0.659903	0.0155475	0.0736274	0.53375	0.71272	0.072543	0.0670508	0.682806	0.0545665
384	0.336459	0.776426	0.0681052	0.501794	0.607912	0.0118853	0.0719423	0.380665	0.637419	0.0161452	0.0759791	0.51082	0.691044	0.0748605	0.0691953	0.660624	0.0563221
385	0.346456	0.756349	0.0702771	0.515068	0.585065	0.0123729	0.0742347	0.391684	0.614769	0.0167587	0.0783987	0.488075	0.669045	0.0772448	0.0714014	0.638208	0.0581271
386	0.356666	0.735766	0.0725112	0.528501	0.562199	0.0128738	0.0765931	0.402912	0.592017	0.0173884	0.0808882	0.465573	0.64679	0.079698	0.0736708	0.615623	0.0599831
387	0.367087	0.714737	0.0748094	0.542081	0.539378	0.0133883	0.0790193	0.414347	0.569227	0.0180346	0.0834495	0.443368	0.624343	0.0822218	0.0760053	0.592935	0.0618914
388	0.377719	0.693325	0.0771734	0.555797	0.516663	0.0139167	0.0815152	0.425985	0.546463	0.0186977	0.0860846	0.421514	0.601769	0.0848183	0.0784068	0.570207	0.0638536
389	0.388558	0.671591	0.0796051	0.569638	0.494114	0.0144592	0.0840828	0.437822	0.523785	0.0193779	0.0887955	0.400059	0.57913	0.0874895	0.080877	0.547501	0.0658711
390	0.399604	0.649598	0.0821063	0.58359	0.471788	0.0150161	0.086724	0.449853	0.501254	0.0200758	0.0915843	0.379049	0.556489	0.0902373	0.0834179	0.524879	0.0679457
391	0.410853	0.62741	0.0846789	0.59764	0.449738	0.0155876	0.0894408	0.462072	0.478926	0.0207916	0.0944531	0.358524	0.533908	0.093064	0.0860315	0.5024	0.0700787
392	0.422301	0.605088	0.0873249	0.611774	0.428017	0.016174	0.0922352	0.474474	0.456856	0.0215257	0.097404	0.338524	0.511445	0.0959715	0.0887197	0.48012	0.072272
393	0.433945	0.582694	0.0900464	0.625975	0.406672	0.0167757	0.0951094	0.487051	0.435096	0.0222787	0.100439	0.319081	0.489158	0.0989621	0.0914845	0.458094	0.0745271
394	0.44578	0.560289	0.0928452	0.640227	0.385748	0.0173929	0.0980655	0.499797	0.413694	0.0230509	0.103561	0.300227	0.467101	0.102038	0.0943279	0.436373	0.0768459
395	0.457802	0.537932	0.0957235	0.654515	0.365288	0.0180259	0.101106	0.512703	0.392697	0.0238427	0.106771	0.281986	0.445326	0.105201	0.0972522	0.415006	0.0792299
396	0.470004	0.515681	0.0986834	0.668819	0.345327	0.0186751	0.104232	0.525761	0.372146	0.0246547	0.110073	0.26438	0.423883	0.108454	0.100259	0.394038	0.081681
397	0.482381	0.493591	0.101727	0.68312	0.325902	0.0193408	0.107447	0.538961	0.35208	0.0254873	0.113468	0.247428	0.402818	0.111799	0.103351	0.373512	0.0842011
398	0.494925	0.471717	0.104856	0.6974	0.307042	0.0200234	0.110752	0.552293	0.332534	0.0263409	0.116958	0.231144	0.382175	0.115238	0.106531	0.353465	0.0867919
399	0.507629	0.450108	0.108074	0.711638	0.288773	0.0207232	0.11415	0.565746	0.313539	0.0272162	0.120546	0.215539	0.361992	0.118774	0.1098	0.333934	0.0894555
400	0.520484	0.428814	0.111382	0.725813	0.271118	0.0214406	0.117644	0.579308	0.295123	0.0281136	0.124235	0.200618	0.342305	0.122408	0.11316	0.314949	0.0921936
401	0.533483	0.407879	0.114782	0.739903	0.254097	0.0221759	0.121235	0.592968	0.27731	0.0290337	0.128027	0.186385	0.323148	0.126144	0.116615	0.296537	0.0950082
402	0.546614	0.387347	0.118277	0.753885	0.237724	0.0229297	0.124926	0.60671	0.260119	0.029977	0.131923	0.172839	0.304549	0.129984	0.120165	0.278723	0.0979014
403	0.559869	0.367256	0.121869	0.767737	0.22201	0.0237023	0.128719	0.620523	0.243567	0.0309442	0.135928	0.159978	0.286534	0.13393	0.123815	0.261527	0.100875
404	0.573236	0.347643	0.125561	0.781434	0.206964	0.0244941	0.132617	0.634391	0.227667	0.0319358	0.140042	0.147795	0.269123	0.137985	0.127565	0.244965	0.103932
405	0.586703	0.328539	0.129354	0.794952	0.19259	0.0253055	0.136622	0.648298	0.212427	0.0329524	0.144269	0.136281	0.252336	0.14215	0.131419	0.22905	0.107073
406	0.600258	0.309975	0.133251	0.808266	0.178889	0.0261372	0.140737	0.662228	0.197853	0.0339948	0.148612	0.125424	0.236185	0.14643	0.135378	0.213792	0.110301
407	0.613888	0.291974	0.137255	0.821352	0.165859	0.0269894	0.144963	0.676165	0.183948	0.0350634	0.153071	0.11521	0.220683	0.150825	0.139445	0.199195	0.113617
408	0.627578	0.27456	0.141368	0.834182	0.153496	0.0278628	0.149304	0.69009	0.170711	0.0361591	0.157651	0.105624	0.205836	0.155339	0.143623	0.185264	0.117025
409	0.641315	0.25775	0.145593	0.846731	0.141792	0.0287578	0.153762	0.703985	0.158138	0.0372825	0.162353	0.0966465	0.191648	0.159973	0.147914	0.171997	0.120527
410	0.655082	0.24156	0.149931	0.858973	0.130736	0.0296749	0.15834	0.717831	0.146222	0.0384344	0.16718	0.0882594	0.17812	0.164731	0.15232	0.159392	0.124123
411	0.668864	0.226001	0.154385	0.87088	0.120317	0.0306147	0.163039	0.731608	0.134955	0.0396154	0.172135	0.0804417	0.165251	0.169615	0.156844	0.14744	0.127818
412	0.682644	0.211081	0.158958	0.882427	0.110519	0.0315778	0.167862	0.745296	0.124325	0.0408263	0.17722	0.0731714	0.153035	0.174628	0.161488	0.136136	0.131612
413	0.696405	0.196806	0.163651	0.893587	0.101327	0.0325647	0.172812	0.758873	0.114318	0.042068	0.182436	0.0664257	0.141465	0.179771	0.166255	0.125466	0.135509
414	0.710128	0.183177	0.168468	0.904332	0.0927218	0.033576	0.17789	0.772319	0.10492	0.0433412	0.187788	0.0601812	0.130531	0.185047	0.171146	0.115417	0.139511
415	0.723794	0.170193	0.173411	0.914636	0.0846849	0.0346124	0.183101	0.78561	0.0961119	0.0446467	0.193277	0.0544141	0.12022	0.190459	0.176165	0.105975	0.143619
416	0.737385	0.157852	0.178482	0.924474	0.0771955	0.0356744	0.188445	0.798724	0.0878761	0.0459855	0.198905	0.0491	0.11052	0.196009	0.181314	0.0971233	0.147836
417	0.750879	0.146146	0.183684	0.933818	0.0702318	0.0367627	0.193925	0.811638	0.0801924	0.0473583	0.204674	0.0442148	0.101413	0.201699	0.186595	0.0888424	0.152165
418	0.764257	0.135066	0.189018	0.942644	0.0637717	0.037878	0.199543	0.824328	0.0730398	0.048766	0.210588	0.0397342	0.0928827	0.207531	0.192011	0.0811131	0.156607
419	0.777497	0.124603	0.194488	0.950926	0.0577922	0.039021	0.205303	0.83677	0.0663966	0.0502097	0.216648	0.0356342	0.0849098	0.213508	0.197563	0.0739148	0.161166
420	0.790577	0.114743	0.200095	0.958641	0.05227	0.0401923	0.211205	0.848941	0.0602402	0.0516902	0.222855	0.0318913	0.0774744	0.219631	0.203254	0.0672258	0.165843
421	0.803476	0.105471	0.205841	0.965763	0.0471817	0.0413927	0.217252	0.860815	0.0545478	0.0532084	0.229214	0.0284822	0.0705556	0.225904	0.209086	0.0610239	0.17064
422	0.81617	0.0967716	0.211729	0.972271	0.0425038	0.042623	0.223446	0.872368	0.0492962	0.0547654	0.235724	0.0253844	0.0641318	0.232327	0.215062	0.0552866	0.175561
423	0.828638	0.0886265	0.217761	0.978143	0.0382129	0.0438838	0.229789	0.883576	0.0444622	0.0563622	0.242388	0.0225761	0.0581806	0.238903	0.221183	0.0499908	0.180606
424	0.840855	0.0810171	0.223939	0.983357	0.034286	0.0451761	0.236283	0.894413	0.0400225	0.0579999	0.249208	0.0200361	0.0526796	0.245634	0.227452	0.0451135	0.185779
425	0.852798	0.0739234	0.230265	0.987894	0.0307003	0.0465005	0.24293	0.904855	0.0359542	0.0596794	0.256186	0.0177442	0.047606	0.252521	0.233869	0.0406317	0.191082
426	0.864444	0.0673248	0.236741	0.991735	0.0274337	0.047858	0.249732	0.914878	0.0322346	0.0614019	0.263323	0.015681	0.0429369	0.259565	0.240438	0.0365225	0.196516
427	0.875768	0.0612	0.243368	0.994864	0.0244645	0.0492493	0.25669	0.924457	0.0288415	0.0631684	0.27062	0.0138281	0.0386496	0.266769	0.24716	0.0327633	0.202085
428	0.886747	0.0555274	0.250148	0.997264	0.0217718	0.0506753	0.263805	0.933568	0.0257533	0.0649802	0.278079	0.0121679	0.0347217	0.274134	0.254037	0.0293322	0.207789
429	0.897357	0.0502849	0.257084	0.998922	0.0193355	0.052137	0.27108	0.942187	0.0229488	0.0668383	0.285701	0.0106839	0.031131	0.281661	0.261069	0.0262074	0.213632
430	0.907574	0.0454505	0.264176	0.999824	0.0171361	0.0536353	0.278515	0.950292	0.0204079	0.068744	0.293487	0.00936055	0.027856	0.28935	0.268259	0.0233682	0.219614
431	0.917374	0.041002	0.271425	0.999959	0.0151552	0.055171	0.286111	0.957859	0.018111	0.0706985	0.301437	0.00818325	0.0248755	0.297204	0.275608	0.0207941	0.225738
432	0.926733	0.0369176	0.278833	0.99932	0.0133753	0.0567452	0.29387	0.964867	0.0160394	0.0727029	0.309553	0.00713836	0.0221691	0.305222	0.283118	0.0184657	0.232007
433	0.93563	0.0331757	0.286402	0.997897	0.0117795	0.0583588	0.301792	0.971295	0.0141752	0.0747587	0.317835	0.00621321	0.0197172	0.313406	0.290788	0.0163644	0.238421
434	0.94404	0.0297549	0.294132	0.995687	0.0103522	0.0600128	0.309879	0.977122	0.0125016	0.0768669	0.326283	0.00539602	0.0175008	0.321755	0.29862	0.0144722	0.244982
435	0.951942	0.0266346	0.302023	0.992685	0.00907852	0.0617082	0.318129	0.982328	0.0110025	0.079029	0.334898	0.00467592	0.0155018	0.33027	0.306615	0.0127723	0.251692
436	0.959313	0.0237947	0.310077	0.988889	0.00794456	0.0634462	0.326545	0.986895	0.00966272	0.0812463	0.343678	0.00404291	0.0137029	0.338951	0.314773	0.0112486	0.258553
437	0.966134	0.0212155	0.318294	0.984301	0.00693734	0.0652277	0.335125	0.990807	0.00846816	0.0835202	0.352624	0.00348777	0.0120878	0.347797	0.323094	0.00988592	0.265565
438	0.972383	0.0188784	0.326674	0.978923	0.00604478	0.0670539	0.34387	0.994045	0.00740551	0.0858519	0.361736	0.00300211	0.010641	0.356809	0.33158	0.00867007	0.27273
439	0.97804	0.0167652	0.335217	0.97276	0.00525567	0.0689258	0.352779	0.996597	0.0064624	0.088243	0.371012	0.00257825	0.00934782	0.365985	0.340229	0.0075877	0.28005
440	0.983088	0.0148587	0.343924	0.965819	0.00455966	0.0708447	0.361851	0.998447	0.00562732	0.0906949	0.38045	0.00220923	0.00819465	0.375324	0.349041	0.00662638	0.287525
441	0.987507	0.0131424	0.352793	0.958108	0.00394721	0.0728117	0.371087	0.999585	0.00488961	0.093209	0.390051	0.00188872	0.00716865	0.384826	0.358016	0.00577453	0.295157
442	0.991283	0.0116009	0.361825	0.949639	0.00340954	0.0748279	0.380484	0.999998	0.00423943	0.0957867	0.399811	0.00161103	0.00625789	0.394488	0.367154	0.00502144	0.302945
443	0.994399	0.0102195	0.371017	0.940424	0.00293864	0.0768946	0.390041	0.999679	0.00366774	0.0984297	0.40973	0.00137102	0.00545127	0.404309	0.376452	0.00435718	0.310891
444	0.996841	0.0089841	0.38037	0.93048	0.00252719	0.079013	0.399757	0.99862	0.00316622	0.101139	0.419804	0.00116409	0.00473852	0.414286	0.38591	0.00377265	0.318994
445	0.998596	0.0078819	0.389882	0.919823	0.00216854	0.0811843	0.40963	0.996814	0.00272731	0.103917	0.430032	0.000986115	0.00411017	0.424418	0.395527	0.00325946	0.327256
446	0.999652	0.00690068	0.399551	0.908474	0.00185665	0.0834099	0.419657	0.994259	0.00234409	0.106765	0.44041	0.000833415	0.0035575	0.434701	0.4053	0.00280996	0.335676
447	1	0.00602914	0.409375	0.896451	0.00158607	0.0856911	0.429836	0.990951	0.00201027	0.109684	0.450934	0.000702724	0.00307252	0.445132	0.415228	0.00241717	0.344254
448	0.99963	0.00525673	0.419353	0.88378	0.00135189	0.0880291	0.440163	0.98689	0.00172018	0.112676	0.461602	0.000591146	0.00264791	0.455709	0.425307	0.00207473	0.35299
449	0.998536	0.00457373	0.429481	0.870485	0.0011497	0.0904252	0.450637	0.982078	0.00146868	0.115743	0.472409	0.000496122	0.00227704	0.466426	0.435536	0.00177689	0.361883
450	0.996711	0.00397114	0.439756	0.856592	0.000975537	0.092881	0.461252	0.976518	0.00125116	0.118885	0.48335	0.000415394	0.00195385	0.47728	0.445911	0.00151844	0.370933
451	0.994153	0.0034407	0.450176	0.84213	0.000825886	0.0953977	0.472005	0.970214	0.00106347	0.122106	0.494422	0.000346984	0.00167286	0.488267	0.456429	0.00129472	0.380137
452	0.990859	0.00297483	0.460736	0.827128	0.000697603	0.0979767	0.482892	0.963176	0.000901905	0.125406	0.505618	0.000289155	0.00142914	0.499381	0.467085	0.0011015	0.389496
453	0.986828	0.00256659	0.471434	0.811617	0.000587902	0.10062	0.493908	0.95541	0.000763163	0.128788	0.516934	0.000240392	0.00121824	0.510617	0.477877	0.000935028	0.399007
454	0.982063	0.00220967	0.482265	0.79563	0.000494318	0.103328	0.505048	0.946929	0.000644305	0.132252	0.528362	0.000199377	0.00103617	0.52197	0.488798	0.000791937	0.408669
455	0.976566	0.00189832	0.493223	0.779199	0.000414676	0.106102	0.516306	0.937744	0.000542724	0.135801	0.539898	0.000164965	0.000879357	0.533432	0.499846	0.000669237	0.418479
456	0.970342	0.00162736	0.504305	0.762361	0.000347065	0.108945	0.527677	0.927871	0.000456117	0.139437	0.551533	0.000136166	0.000744612	0.544998	0.511013	0.000564272	0.428435
457	0.963399	0.00139207	0.515504	0.74515	0.000289806	0.111858	0.539154	0.917326	0.000382455	0.14316	0.563261	0.000112125	0.000629106	0.556661	0.522296	0.000474694	0.438534
458	0.955744	0.00118823	0.526815	0.727602	0.000241432	0.114841	0.55073	0.906128	0.000319954	0.146973	0.575074	9.21057e-05	0.000530327	0.568413	0.533686	0.000398429	0.448774
459	0.947389	0.00101204	0.538232	0.709753	0.000200664	0.117898	0.562399	0.894296	0.000267052	0.150877	0.586964	7.5478e-05	0.000446051	0.580246	0.545179	0.000333656	0.459151
460	0.938345	0.000860106	0.549749	0.691642	0.000166392	0.121028	0.574153	0.881852	0.000222383	0.154875	0.598922	6.17021e-05	0.000374322	0.592152	0.556767	0.000278774	0.469661
461	0.928627	0.000729387	0.561357	0.673306	0.000137649	0.124235	0.585983	0.868819	0.000184756	0.158968	0.61094	5.03179e-05	0.000313415	0.604122	0.568443	0.000232386	0.4803
462	0.91825	0.000617181	0.57305	0.654782	0.000113604	0.127519	0.597882	0.855222	0.00015314	0.163157	0.623007	4.0934e-05	0.000261823	0.616147	0.580199	0.00019327	0.491065
463	0.907233	0.00052109	0.58482	0.636109	9.35389e-05	0.130882	0.60984	0.841087	0.000126638	0.167445	0.635113	3.32188e-05	0.000218225	0.628218	0.592027	0.000160368	0.50195
464	0.895594	0.000438991	0.596658	0.617322	7.68354e-05	0.134325	0.621848	0.826442	0.000104478	0.171832	0.64725	2.68915e-05	0.000181471	0.640324	0.603918	0.000132759	0.51295
465	0.883354	0.000369009	0.608556	0.598461	6.2965e-05	0.137851	0.633897	0.811315	8.59934e-05	0.176322	0.659405	2.17159e-05	0.000150561	0.652454	0.615864	0.000109648	0.524059
466	0.870535	0.000309496	0.620505	0.579562	5.14759e-05	0.14146	0.645976	0.795737	7.06129e-05	0.180915	0.671567	1.74932e-05	0.000124629	0.664599	0.627855	9.03496e-05	0.535273
467	0.857161	0.000259003	0.632495	0.56066	4.19828e-05	0.145155	0.658074	0.779738	5.78466e-05	0.185613	0.683725	1.40567e-05	0.000102925	0.676746	0.639882	7.42736e-05	0.546585
468	0.843258	0.000216265	0.644516	0.541792	3.41585e-05	0.148936	0.670182	0.763351	4.72763e-05	0.190417	0.695867	1.12673e-05	8.48037e-05	0.688884	0.651933	6.0915e-05	0.557987
469	0.828851	0.000180174	0.656558	0.522993	2.77258e-05	0.152807	0.682286	0.746607	3.85459e-05	0.195331	0.70798	9.00894e-06	6.97109e-05	0.701	0.663998	4.98415e-05	0.569474
470	0.813969	0.000149769	0.66861	0.504295	2.24503e-05	0.156767	0.694376	0.729541	3.1353e-05	0.200354	0.720052	7.18529e-06	5.71707e-05	0.713082	0.676066	4.0685e-05	0.581038
471	0.79864	0.000124215	0.680661	0.485732	1.81348e-05	0.16082	0.706438	0.712187	2.54415e-05	0.205489	0.732068	5.71647e-06	4.67768e-05	0.725117	0.688126	3.31321e-05	0.59267
472	0.782893	0.000102788	0.692698	0.467336	1.46134e-05	0.164966	0.718461	0.694578	2.05952e-05	0.210736	0.744016	4.53651e-06	3.8183e-05	0.737092	0.700165	2.69174e-05	0.604364
473	0.766761	8.48643e-05	0.704711	0.449136	1.17473e-05	0.169207	0.730432	0.67675	1.66321e-05	0.216099	0.755881	3.59106e-06	3.10948e-05	0.748992	0.712172	2.18165e-05	0.61611
474	0.750274	6.99069e-05	0.716686	0.431161	9.42028e-06	0.173544	0.742336	0.658737	1.33993e-05	0.221577	0.76765	2.8355e-06	2.52628e-05	0.760805	0.724133	1.764e-05	0.627899
475	0.733464	5.74544e-05	0.728611	0.413439	7.53583e-06	0.177981	0.75416	0.640574	1.07688e-05	0.227174	0.779307	2.23325e-06	2.04761e-05	0.772514	0.736035	1.4229e-05	0.639722
476	0.716364	4.71122e-05	0.740472	0.395996	6.01361e-06	0.182516	0.765891	0.622296	8.63385e-06	0.232889	0.790837	1.75446e-06	1.65571e-05	0.784106	0.747866	1.145e-05	0.65157
477	0.699008	3.8543e-05	0.752257	0.378855	4.78712e-06	0.187154	0.777513	0.603937	6.90536e-06	0.238724	0.802226	1.37483e-06	1.33564e-05	0.795565	0.75961	9.19169e-06	0.663431
478	0.681428	3.146e-05	0.76395	0.362039	3.80142e-06	0.191894	0.789012	0.585532	5.50949e-06	0.244681	0.813457	1.0746e-06	1.07487e-05	0.806877	0.771255	7.36099e-06	0.675296
479	0.663658	2.56194e-05	0.775539	0.34557	3.01124e-06	0.196739	0.800373	0.567114	4.38508e-06	0.25076	0.824516	8.37788e-07	8.62954e-06	0.818025	0.782785	5.88067e-06	0.687153
480	0.645733	2.08149e-05	0.787008	0.329466	2.37943e-06	0.20169	0.811581	0.548717	3.48162e-06	0.256963	0.835385	6.51496e-07	6.91158e-06	0.828994	0.794186	4.68667e-06	0.698992
481	0.627685	1.68722e-05	0.798343	0.313744	1.87552e-06	0.206748	0.82262	0.530372	2.75753e-06	0.263291	0.84605	5.05331e-07	5.52235e-06	0.839769	0.805444	3.72604e-06	0.7108
482	0.609549	1.36445e-05	0.809529	0.298421	1.47467e-06	0.211916	0.833474	0.512112	2.17868e-06	0.269745	0.856493	3.90952e-07	4.40174e-06	0.850332	0.816541	2.95509e-06	0.722565
483	0.591357	1.10086e-05	0.82055	0.283509	1.15661e-06	0.217193	0.844128	0.493967	1.7171e-06	0.276326	0.866699	3.01684e-07	3.50006e-06	0.860668	0.827465	2.33795e-06	0.734276
484	0.573143	8.86114e-06	0.831392	0.269022	9.04883e-07	0.222583	0.854566	0.475967	1.34997e-06	0.283034	0.876651	2.32199e-07	2.77636e-06	0.87076	0.838198	1.84516e-06	0.745918
485	0.554937	7.11588e-06	0.842038	0.254968	7.06177e-07	0.228085	0.864772	0.458139	1.05872e-06	0.289871	0.886332	1.78256e-07	2.19697e-06	0.880593	0.848725	1.45268e-06	0.757481
486	0.536773	5.70094e-06	0.852473	0.241357	5.49725e-07	0.233702	0.874729	0.440513	8.28244e-07	0.296836	0.895727	1.36491e-07	1.73426e-06	0.890149	0.85903	1.14087e-06	0.768949
487	0.518681	4.5566e-06	0.862681	0.228196	4.26861e-07	0.239434	0.884421	0.423112	6.46334e-07	0.303931	0.904819	1.0424e-07	1.36567e-06	0.899412	0.869098	8.93782e-07	0.780309
488	0.50069	3.63336e-06	0.872646	0.215489	3.30624e-07	0.245283	0.893832	0.405963	5.03122e-07	0.311156	0.913591	7.94024e-08	1.07279e-06	0.908367	0.878911	6.9848e-07	0.791547
489	0.482831	2.89033e-06	0.882352	0.20324	2.55439e-07	0.25125	0.902946	0.389088	3.90665e-07	0.318511	0.922027	6.03254e-08	8.40663e-07	0.916996	0.888455	5.44504e-07	0.80265
490	0.46513	2.2938e-06	0.891783	0.19145	1.96852e-07	0.257336	0.911747	0.372509	3.02586e-07	0.325997	0.930112	4.57121e-08	6.57147e-07	0.925285	0.897712	4.23418e-07	0.813603
491	0.447615	1.81606e-06	0.900923	0.180121	1.51319e-07	0.263542	0.920219	0.356247	2.33779e-07	0.333613	0.93783	3.45482e-08	5.1243e-07	0.933216	0.906668	3.28441e-07	0.82439
492	0.430311	1.43439e-06	0.909756	0.16925	1.16023e-07	0.269868	0.928346	0.34032	1.80164e-07	0.341359	0.945164	2.60423e-08	3.98599e-07	0.940774	0.915306	2.54135e-07	0.834999
493	0.413243	1.13023e-06	0.918267	0.158836	8.87338e-08	0.276317	0.936112	0.324744	1.38496e-07	0.349235	0.9521	1.95791e-08	3.09288e-07	0.947945	0.92361	1.96148e-07	0.845412
494	0.396434	8.88439e-07	0.926439	0.148875	6.76904e-08	0.282887	0.943502	0.309537	1.06197e-07	0.357242	0.958623	1.46812e-08	2.39396e-07	0.954712	0.931565	1.51014e-07	0.855616
495	0.379906	6.96696e-07	0.934258	0.139362	5.15057e-08	0.289581	0.950501	0.294711	8.12246e-08	0.365377	0.964719	1.09795e-08	1.84838e-07	0.961061	0.939155	1.15974e-07	0.865596
496	0.363678	5.45022e-07	0.941708	0.130291	3.90906e-08	0.296399	0.957094	0.280279	6.19673e-08	0.373641	0.970372	8.18948e-09	1.42359e-07	0.966978	0.946366	8.88413e-08	0.875335
497	0.347769	4.2534e-07	0.948774	0.121654	2.95921e-08	0.303341	0.963266	0.266252	4.71558e-08	0.382032	0.97557	6.09228e-09	1.0937e-07	0.972449	0.953182	6.78849e-08	0.884819
498	0.332198	3.31138e-07	0.955441	0.113443	2.23441e-08	0.310408	0.969004	0.252638	3.57933e-08	0.39055	0.9803	4.52013e-09	8.38159e-08	0.977461	0.959588	5.17411e-08	0.894033
499	0.316979	2.57176e-07	0.961695	0.10565	1.68279e-08	0.317599	0.974294	0.239446	2.70996e-08	0.399194	0.984549	3.34478e-09	6.4072e-08	0.982	0.965572	3.93368e-08	0.902961
500	0.302127	1.99249e-07	0.967522	0.0982637	1.26409e-08	0.324916	0.979123	0.226681	2.04651e-08	0.407962	0.988305	2.46847e-09	4.88564e-08	0.986055	0.971118	2.98307e-08	0.911589
501	0.287654	1.53995e-07	0.972909	0.0912748	9.47122e-09	0.332357	0.983479	0.214348	1.54154e-08	0.416852	0.991557	1.81689e-09	3.71606e-08	0.989614	0.976215	2.25644e-08	0.9199
502	0.273572	1.18729e-07	0.977843	0.0846717	7.07796e-09	0.339924	0.987349	0.202449	1.15819e-08	0.425863	0.994294	1.33374e-09	2.81937e-08	0.992666	0.980848	1.70248e-08	0.927881
503	0.25989	9.13158e-08	0.982311	0.0784426	5.27575e-09	0.347616	0.990723	0.190987	8.67944e-09	0.434993	0.996507	9.76449e-10	2.13367e-08	0.995201	0.985006	1.28124e-08	0.935516
504	0.246616	7.00604e-08	0.9863	0.0725755	3.92222e-09	0.355433	0.993589	0.179962	6.48763e-09	0.444239	0.998186	7.12959e-10	1.61066e-08	0.997209	0.988678	9.61774e-09	0.942791
505	0.233757	5.36209e-08	0.989801	0.0670579	2.90836e-09	0.363373	0.995938	0.169372	4.83683e-09	0.453599	0.999324	5.19174e-10	1.21278e-08	0.998681	0.991853	7.20118e-09	0.949692
506	0.221318	4.09382e-08	0.992802	0.0618768	2.15097e-09	0.371437	0.997761	0.159216	3.59678e-09	0.463071	0.999912	3.77045e-10	9.10874e-09	0.999611	0.994519	5.37802e-09	0.956205
507	0.209303	3.11784e-08	0.995294	0.0570194	1.58666e-09	0.379624	0.99905	0.149489	2.66775e-09	0.472652	0.999946	2.73089e-10	6.82389e-09	0.999991	0.996669	4.00614e-09	0.962316
508	0.197714	2.36869e-08	0.997267	0.0524723	1.16735e-09	0.387933	0.999796	0.140188	1.97356e-09	0.482338	0.999419	1.97262e-10	5.09919e-09	0.999814	0.998292	2.97655e-09	0.968011
509	0.186553	1.7951e-08	0.998712	0.0482224	8.566e-10	0.396363	0.999994	0.131307	1.45623e-09	0.492127	0.998326	1.42105e-10	3.8007e-09	0.999076	0.999382	2.20588e-09	0.973279
510	0.175818	1.35704e-08	0.999623	0.0442564	6.26925e-10	0.404912	0.999638	0.122839	1.07171e-09	0.502014	0.996664	1.02094e-10	2.82564e-09	0.997773	0.99993	1.63054e-09	0.978107
511	0.165508	1.02335e-08	0.999992	0.040561	4.57628e-10	0.413579	0.998723	0.114777	7.86678e-10	0.511997	0.994431	7.31499e-11	2.09536e-09	0.995901	0.999932	1.20215e-09	0.982482
512	0.155621	7.6979e-09	0.999813	0.037123	3.3317e-10	0.422363	0.997245	0.107113	5.75949e-10	0.52207	0.991625	5.22696e-11	1.54985e-09	0.993458	0.999381	8.84019e-10	0.986395
513	0.146154	5.77618e-09	0.999082	0.0339297	2.41921e-10	0.431262	0.995201	0.0998365	4.20568e-10	0.53223	0.988245	3.72481e-11	1.14342e-09	0.990444	0.998273	6.48394e-10	0.989832
514	0.1371	4.32341e-09	0.997794	0.030968	1.752e-10	0.440273	0.99259	0.0929395	3.06304e-10	0.542471	0.984293	2.64714e-11	8.41404e-10	0.986857	0.996605	4.74339e-10	0.992786
515	0.128455	3.22796e-09	0.995946	0.0282256	1.26546e-10	0.449395	0.989411	0.0864113	2.22501e-10	0.55279	0.97977	1.87615e-11	6.1757e-10	0.9827	0.994374	3.46107e-10	0.995246
516	0.120212	2.40404e-09	0.993537	0.0256901	9.11615e-11	0.458625	0.985664	0.0802412	1.61202e-10	0.563181	0.974678	1.32608e-11	4.52115e-10	0.977974	0.991579	2.51883e-10	0.997203
517	0.112363	1.78595e-09	0.990565	0.0233495	6.54972e-11	0.467961	0.98135	0.0744181	1.16485e-10	0.573639	0.969023	9.34735e-12	3.30133e-10	0.972683	0.98822	1.82834e-10	0.998649
518	0.104901	1.32344e-09	0.987029	0.0211923	4.69333e-11	0.477399	0.976472	0.0689304	8.39508e-11	0.584158	0.962808	6.57079e-12	2.4044e-10	0.96683	0.984296	1.32367e-10	0.999578
519	0.0978159	9.78249e-10	0.982932	0.0192072	3.35416e-11	0.486938	0.971033	0.0637666	6.03443e-11	0.594731	0.95604	4.60635e-12	1.74663e-10	0.960422	0.979811	9.55799e-11	0.999982
520	0.0910987	7.21274e-10	0.978275	0.0173834	2.39073e-11	0.496573	0.965038	0.0589144	4.32615e-11	0.605354	0.948725	3.22037e-12	1.26551e-10	0.953464	0.974765	6.88361e-11	0.999855
521	0.0847393	5.30464e-10	0.97306	0.0157103	1.69949e-11	0.506301	0.958493	0.0543619	3.09328e-11	0.61602	0.940874	2.24523e-12	9.14544e-11	0.945964	0.969165	4.94454e-11	0.999194
522	0.0787274	3.89148e-10	0.967293	0.0141779	1.20489e-11	0.516119	0.951405	0.0500967	2.20591e-11	0.626721	0.932494	1.56107e-12	6.59194e-11	0.937932	0.963013	3.54238e-11	0.997994
523	0.073052	2.84758e-10	0.960979	0.0127766	8.51948e-12	0.526022	0.94378	0.0461066	1.56893e-11	0.63745	0.923597	1.0824e-12	4.73904e-11	0.929377	0.956316	2.53117e-11	0.996251
524	0.067702	2.07843e-10	0.954123	0.0114973	6.00782e-12	0.536007	0.935629	0.0423793	1.11293e-11	0.648202	0.914193	7.48435e-13	3.39809e-11	0.920308	0.949082	1.80387e-11	0.993965
525	0.062666	1.51319e-10	0.946733	0.010331	4.2253e-12	0.546069	0.926961	0.0389027	7.87374e-12	0.658967	0.904296	5.16087e-13	2.43022e-11	0.91074	0.941318	1.28216e-11	0.991133
526	0.0579322	1.09887e-10	0.938817	0.00926959	2.96368e-12	0.556203	0.917786	0.0356646	5.55568e-12	0.669739	0.893919	3.54889e-13	1.73348e-11	0.900684	0.933034	9.08935e-12	0.987755
527	0.053489	7.95972e-11	0.930386	0.0083051	2.07319e-12	0.566404	0.908118	0.0326532	3.90964e-12	0.680508	0.883076	2.43366e-13	1.23326e-11	0.890153	0.924239	6.4265e-12	0.983832
528	0.0493245	5.75097e-11	0.921448	0.00743008	1.44636e-12	0.576668	0.897969	0.0298566	2.74396e-12	0.691267	0.871783	1.66427e-13	8.7509e-12	0.879164	0.914945	4.53176e-12	0.979367
529	0.0454268	4.14454e-11	0.912016	0.0066375	1.00634e-12	0.586989	0.887353	0.0272635	1.9207e-12	0.702008	0.860056	1.13497e-13	6.19313e-12	0.867731	0.905163	3.18718e-12	0.97436
530	0.041784	2.97921e-11	0.902103	0.00592072	6.983e-13	0.597362	0.876284	0.0248625	1.34085e-12	0.712721	0.847912	7.71864e-14	4.37145e-12	0.855871	0.894908	2.2356e-12	0.968817
531	0.0383844	2.13607e-11	0.891721	0.00527354	4.83244e-13	0.607779	0.864779	0.0226428	9.33551e-13	0.723397	0.835369	5.23468e-14	3.07749e-12	0.843602	0.884193	1.56397e-12	0.962742
532	0.0352163	1.52763e-11	0.880884	0.00469014	3.33516e-13	0.618237	0.852855	0.0205936	6.48235e-13	0.734027	0.822447	3.54022e-14	2.16085e-12	0.830941	0.873034	1.09121e-12	0.956141
533	0.0322682	1.08969e-11	0.869609	0.00416506	2.29557e-13	0.628727	0.840527	0.0187047	4.48913e-13	0.744602	0.809163	2.3876e-14	1.51323e-12	0.817907	0.861445	7.59325e-13	0.94902
534	0.0295288	7.75312e-12	0.857911	0.00369325	1.57576e-13	0.639243	0.827816	0.0169661	3.10045e-13	0.755111	0.795539	1.60577e-14	1.05691e-12	0.804521	0.849444	5.26975e-13	0.941387
535	0.026987	5.50213e-12	0.845806	0.00326998	1.07872e-13	0.649779	0.814739	0.0153684	2.1356e-13	0.765545	0.781595	1.07695e-14	7.36249e-13	0.790802	0.837048	3.64748e-13	0.933251
536	0.0246319	3.89465e-12	0.833314	0.00289086	7.36461e-14	0.660327	0.801316	0.0139021	1.46705e-13	0.775894	0.767353	7.20262e-15	5.11516e-13	0.776771	0.824275	2.51788e-13	0.924621
537	0.022453	2.7497e-12	0.82045	0.00255184	5.01429e-14	0.67088	0.787567	0.0125586	1.00508e-13	0.786146	0.752833	4.80368e-15	3.5444e-13	0.762449	0.811145	1.73347e-13	0.915508
538	0.0204401	1.93634e-12	0.807236	0.00224917	3.40477e-14	0.681431	0.773513	0.0113294	6.86729e-14	0.796293	0.738057	3.19479e-15	2.44948e-13	0.747858	0.797676	1.19023e-13	0.905924
539	0.0185831	1.36005e-12	0.79369	0.00197939	2.3056e-14	0.691971	0.759176	0.0102065	4.67947e-14	0.806322	0.72305	2.11882e-15	1.6883e-13	0.73302	0.783889	8.1505e-14	0.895881
540	0.0168726	9.52805e-13	0.779832	0.00173931	1.55702e-14	0.702492	0.744575	0.00918218	3.18005e-14	0.816224	0.707832	1.40129e-15	1.16057e-13	0.717957	0.769804	5.56635e-14	0.885392
541	0.0152992	6.65777e-13	0.765684	0.00152602	1.04863e-14	0.712987	0.729735	0.00824924	2.15525e-14	0.825987	0.692427	9.24154e-16	7.95677e-14	0.702693	0.755442	3.79131e-14	0.874471
542	0.0138541	4.6401e-13	0.751265	0.00133684	7.04307e-15	0.723446	0.714676	0.0074008	1.45674e-14	0.8356	0.676858	6.07773e-16	5.44057e-14	0.68725	0.740826	2.57537e-14	0.863134
543	0.0125288	3.22551e-13	0.736599	0.0011693	4.71752e-15	0.73386	0.699422	0.00663037	9.81955e-15	0.845052	0.661148	3.98582e-16	3.71016e-14	0.67165	0.725976	1.7447e-14	0.851396
544	0.0113151	2.23636e-13	0.721706	0.00102119	3.15121e-15	0.744222	0.683995	0.00593183	6.60118e-15	0.854332	0.645321	2.60659e-16	2.52337e-14	0.655918	0.710915	1.17878e-14	0.839273
545	0.0102052	1.54651e-13	0.706609	0.000890455	2.09919e-15	0.754521	0.668418	0.00529944	4.4256e-15	0.863429	0.629399	1.69983e-16	1.71163e-14	0.640077	0.695666	7.94274e-15	0.826783
546	0.00919174	1.06668e-13	0.691331	0.000775254	1.39455e-15	0.764749	0.652713	0.00472781	2.95898e-15	0.87233	0.613405	1.10538e-16	1.15791e-14	0.624148	0.68025	5.33748e-15	0.813944
547	0.00826775	7.33809e-14	0.675892	0.000673907	9.23905e-16	0.774895	0.636904	0.00421187	1.97301e-15	0.881025	0.597363	7.168e-17	7.81224e-15	0.608156	0.66469	3.57708e-15	0.800774
548	0.00742654	5.03499e-14	0.660317	0.000584895	6.10416e-16	0.784951	0.621014	0.00374693	1.312e-15	0.889502	0.581295	4.63508e-17	5.2567e-15	0.592122	0.64901	2.39081e-15	0.787291
549	0.00666182	3.44571e-14	0.644627	0.000506846	4.0219e-16	0.794905	0.605064	0.00332856	8.70073e-16	0.897749	0.565223	2.98875e-17	3.52764e-15	0.57607	0.633231	1.59363e-15	0.773516
550	0.00596768	2.35193e-14	0.628846	0.000438523	2.64266e-16	0.804749	0.589078	0.0029527	5.75429e-16	0.905756	0.549169	1.92174e-17	2.36097e-15	0.560021	0.617376	1.05938e-15	0.759468
551	0.00533853	1.60115e-14	0.612995	0.000378812	1.73163e-16	0.814471	0.573078	0.00261552	3.79527e-16	0.913512	0.533154	1.23217e-17	1.57589e-15	0.543997	0.601468	7.02323e-16	0.745168
552	0.00476913	1.08718e-14	0.597097	0.000326716	1.13155e-16	0.824063	0.557085	0.00231353	2.49635e-16	0.921004	0.5172	7.87808e-18	1.04905e-15	0.52802	0.585528	4.64348e-16	0.730636
553	0.00425458	7.36261e-15	0.581173	0.000281338	7.37383e-17	0.833512	0.54112	0.00204345	1.6375e-16	0.928221	0.501328	5.02272e-18	6.96458e-16	0.512109	0.569579	3.06176e-16	0.715894
554	0.00379029	4.97305e-15	0.565246	0.000241879	4.79197e-17	0.84281	0.525206	0.0018023	1.07119e-16	0.935154	0.485557	3.1932e-18	4.6113e-16	0.496286	0.553642	2.01334e-16	0.700961
555	0.00337197	3.35021e-15	0.549337	0.000207623	3.10553e-17	0.851945	0.509362	0.0015873	6.98819e-17	0.94179	0.469906	2.02434e-18	3.04495e-16	0.480571	0.537738	1.32032e-16	0.685861
556	0.00299563	2.25102e-15	0.533466	0.000177934	2.00705e-17	0.860906	0.493608	0.00139592	4.54644e-17	0.94812	0.454394	1.2797e-18	2.00523e-16	0.464981	0.521887	8.63498e-17	0.670614
557	0.00265757	1.50849e-15	0.517655	0.000152247	1.29353e-17	0.869683	0.477964	0.00122583	2.94976e-17	0.954132	0.439039	8.06673e-19	1.31697e-16	0.449536	0.506111	5.63195e-17	0.655241
558	0.00235435	1.00824e-15	0.501923	0.000130059	8.31373e-18	0.878265	0.462448	0.00107488	1.90857e-17	0.959817	0.423858	5.07054e-19	8.62603e-17	0.434252	0.490429	3.66329e-17	0.639765
559	0.00208279	6.72105e-16	0.486289	0.000110926	5.32857e-18	0.886642	0.447078	0.000941143	1.23151e-17	0.965164	0.408867	3.17816e-19	5.63471e-17	0.419148	0.474859	2.37628e-17	0.624206
560	0.00183996	4.46854e-16	0.470773	9.44554e-05	3.40582e-18	0.894802	0.431873	0.000822832	7.92451e-18	0.970163	0.394083	1.98638e-19	3.67076e-17	0.404239	0.459421	1.53723e-17	0.608587
561	0.00162313	2.96311e-16	0.455392	8.03004e-05	2.17085e-18	0.902736	0.416847	0.000718333	5.08526e-18	0.974806	0.379519	1.23798e-19	2.38487e-17	0.389539	0.444131	9.91727e-18	0.592927
562	0.00142982	1.95966e-16	0.440164	6.8156e-05	1.37985e-18	0.910431	0.402017	0.000626178	3.2543e-18	0.979083	0.36519	7.69356e-20	1.54523e-17	0.375065	0.429008	6.38054e-18	0.577249
563	0.00125774	1.2926e-16	0.425106	5.77544e-05	8.74633e-19	0.917879	0.387399	0.000545036	2.07685e-18	0.982986	0.351108	4.76764e-20	9.98492e-18	0.360828	0.414066	4.09386e-18	0.561572
564	0.00110478	8.50355e-17	0.410234	4.88606e-05	5.52859e-19	0.925068	0.373006	0.000473703	1.32177e-18	0.986505	0.337286	2.94606e-20	6.43451e-18	0.346842	0.399322	2.61951e-18	0.545917
565	0.000969041	5.57936e-17	0.395563	4.12689e-05	3.48494e-19	0.931987	0.358851	0.000411092	8.38896e-19	0.989633	0.323734	1.81527e-20	4.1353e-18	0.333119	0.38479	1.67154e-18	0.530304
566	0.000848754	3.65105e-17	0.381107	3.47998e-05	2.19062e-19	0.938627	0.344946	0.000356223	5.3096e-19	0.992362	0.310464	1.11532e-20	2.65043e-18	0.319668	0.370485	1.0637e-18	0.514753
567	0.000742327	2.38285e-17	0.36688	2.92966e-05	1.37319e-19	0.944978	0.331304	0.000308215	3.35132e-19	0.994686	0.297483	6.83314e-21	1.69412e-18	0.306501	0.356418	6.75047e-19	0.499281
568	0.000648307	1.55105e-17	0.352894	2.46232e-05	8.58391e-20	0.951029	0.317934	0.000266276	2.10946e-19	0.996597	0.284801	4.17445e-21	1.07991e-18	0.293625	0.342603	4.27223e-19	0.483908
569	0.000565374	1.00693e-17	0.339162	2.06612e-05	5.35092e-20	0.95677	0.304847	0.000229696	1.32411e-19	0.998089	0.272424	2.54294e-21	6.86516e-19	0.281049	0.32905	2.69638e-19	0.468652
570	0.000492333	6.51954e-18	0.325695	1.73081e-05	3.3263e-20	0.962193	0.292051	0.000197843	8.28848e-20	0.999157	0.260359	1.54466e-21	4.3524e-19	0.268781	0.315769	1.69712e-19	0.453529
571	0.000428104	4.20998e-18	0.312501	1.44752e-05	2.06197e-20	0.967288	0.279554	0.000170148	5.17398e-20	0.999796	0.248613	9.35589e-22	2.75183e-19	0.256825	0.302771	1.06525e-19	0.438557
572	0.000371709	2.71136e-18	0.299591	1.20858e-05	1.27465e-20	0.972045	0.267363	0.000146108	3.22085e-20	1	0.237188	5.65061e-22	1.73512e-19	0.245188	0.290063	6.66798e-20	0.423751
573	0.000322271	1.74155e-18	0.286973	1.00741e-05	7.85752e-21	0.976457	0.255483	0.000125274	1.99946e-20	0.999766	0.22609	3.403e-22	1.09106e-19	0.233874	0.277653	4.16237e-20	0.409126
574	0.000278998	1.11565e-18	0.274654	8.38332e-06	4.83023e-21	0.980514	0.24392	0.000107246	1.23781e-20	0.99909	0.215321	2.04354e-22	6.842e-20	0.222886	0.265548	2.59114e-20	0.394697
575	0.000241179	7.1279e-19	0.26264	6.96463e-06	2.96098e-21	0.984208	0.232679	9.16721e-05	7.64163e-21	0.997969	0.204882	1.22366e-22	4.27888e-20	0.212227	0.253754	1.60858e-20	0.380478
576	0.000208179	4.54189e-19	0.250937	5.77635e-06	1.81004e-21	0.987532	0.221761	7.82396e-05	4.70451e-21	0.996402	0.194776	7.30625e-23	2.66863e-20	0.201899	0.242275	9.95856e-21	0.366481
577	0.000179428	2.88636e-19	0.23955	4.78278e-06	1.10339e-21	0.990479	0.211171	6.66726e-05	2.88827e-21	0.994387	0.185003	4.34993e-23	1.65981e-20	0.191902	0.231115	6.14826e-21	0.352718
578	0.000154418	1.82938e-19	0.228483	3.95345e-06	6.70733e-22	0.99304	0.200909	5.67281e-05	1.76829e-21	0.991921	0.175562	2.5824e-23	1.02953e-20	0.182237	0.220278	3.78538e-21	0.339201
579	0.000132696	1.15637e-19	0.217738	3.26244e-06	4.06589e-22	0.995211	0.190977	4.81923e-05	1.0796e-21	0.989007	0.166452	1.52869e-23	6.36837e-21	0.172903	0.209767	2.32416e-21	0.32594
580	0.00011386	7.29002e-20	0.207318	2.68766e-06	2.45779e-22	0.996984	0.181374	4.08775e-05	6.57301e-22	0.985642	0.157671	9.02332e-24	3.92851e-21	0.163899	0.199582	1.42306e-21	0.312945
581	9.75516e-05	4.5835e-20	0.197224	2.21041e-06	1.48155e-22	0.998353	0.172101	3.46191e-05	3.99078e-22	0.98183	0.149218	5.31088e-24	2.41678e-21	0.155223	0.189724	8.68918e-22	0.300224
582	8.34537e-05	2.8741e-20	0.187456	1.81482e-06	8.90578e-23	0.999314	0.163154	2.92732e-05	2.41626e-22	0.97757	0.141088	3.11688e-24	1.4827e-21	0.146872	0.180194	5.29094e-22	0.287786
583	7.12859e-05	1.7974e-20	0.178015	1.4875e-06	5.33836e-23	0.999862	0.154534	2.47143e-05	1.45888e-22	0.972866	0.133279	1.824e-24	9.07149e-22	0.138844	0.170991	3.21282e-22	0.275637
584	6.08005e-05	1.12104e-20	0.1689	1.21715e-06	3.19099e-23	0.999992	0.146237	2.08327e-05	8.78386e-23	0.967721	0.125785	1.06434e-24	5.53492e-22	0.131133	0.162113	1.94552e-22	0.263783
585	5.17791e-05	6.97324e-21	0.160108	9.94234e-07	1.90206e-23	0.999702	0.138259	1.75332e-05	5.27402e-23	0.962138	0.118602	6.19282e-25	3.36783e-22	0.123737	0.153558	1.17486e-22	0.252231
586	4.40295e-05	4.32596e-21	0.151639	8.1076e-07	1.13059e-23	0.998987	0.130597	1.47332e-05	3.15782e-23	0.956121	0.111726	3.59292e-25	2.0436e-22	0.116649	0.145324	7.07504e-23	0.240984
587	3.73829e-05	2.67648e-21	0.143488	6.60013e-07	6.70135e-24	0.997844	0.123246	1.23608e-05	1.88548e-23	0.949676	0.105149	2.07853e-25	1.23665e-22	0.109865	0.137407	4.24883e-23	0.230046
588	3.16915e-05	1.6515e-21	0.135653	5.36375e-07	3.96097e-24	0.996273	0.116202	1.03541e-05	1.12266e-23	0.942809	0.098867	1.19899e-25	7.46283e-23	0.103379	0.129803	2.54452e-23	0.219421
589	2.68256e-05	1.01631e-21	0.12813	4.3515e-07	2.33464e-24	0.994272	0.109459	8.65946e-06	6.6659e-24	0.935526	0.0928722	6.89643e-26	4.49123e-23	0.0971848	0.122508	1.51963e-23	0.209109
590	2.26721e-05	6.23746e-22	0.120913	3.52421e-07	1.3722e-24	0.991838	0.103012	7.23071e-06	3.94692e-24	0.927833	0.0871582	3.95533e-26	2.69545e-23	0.0912752	0.115518	9.05036e-24	0.199114
591	1.91324e-05	3.81786e-22	0.113999	2.84929e-07	8.04252e-25	0.988974	0.0968541	6.02811e-06	2.33049e-24	0.91974	0.0817179	2.26199e-26	1.61325e-23	0.0856439	0.108826	5.37512e-24	0.189435
592	1.61206e-05	2.33058e-22	0.107382	2.29965e-07	4.70052e-25	0.985677	0.0909789	5.01754e-06	1.37221e-24	0.911253	0.076544	1.28988e-26	9.62888e-24	0.0802836	0.102427	3.18349e-24	0.180073
593	1.3562e-05	1.41886e-22	0.101055	1.85283e-07	2.73954e-25	0.981951	0.0853797	4.16973e-06	8.05718e-25	0.902382	0.0716289	7.33421e-27	5.7313e-24	0.075187	0.0963147	1.88024e-24	0.171026
594	1.13919e-05	8.61482e-23	0.095013	1.49024e-07	1.59216e-25	0.977795	0.0800495	3.45964e-06	4.71771e-25	0.893137	0.0669648	4.15822e-27	3.40199e-24	0.0703464	0.090483	1.10743e-24	0.162294
595	9.5543e-06	5.21654e-23	0.0892493	1.19653e-07	9.22729e-26	0.973213	0.0749808	2.86588e-06	2.75464e-25	0.883527	0.0625438	2.35077e-27	2.0138e-24	0.0657542	0.0849249	6.50451e-25	0.153874
596	8.00071e-06	3.15028e-23	0.0837569	9.59037e-08	5.33259e-26	0.968207	0.0701662	2.37022e-06	1.60393e-25	0.873563	0.0583581	1.32514e-27	1.18878e-24	0.0614024	0.0796334	3.80982e-25	0.145764
597	6.68936e-06	1.89734e-23	0.0785289	7.67346e-08	3.07311e-26	0.96278	0.065598	1.95714e-06	9.31303e-26	0.863258	0.0543993	7.44833e-28	6.99824e-25	0.0572831	0.0746013	2.22529e-25	0.137961
598	5.58426e-06	1.13964e-23	0.073558	6.129e-08	1.76602e-26	0.956937	0.0612684	1.61345e-06	5.3924e-26	0.852621	0.0506596	4.17451e-28	4.10844e-25	0.053388	0.069821	1.29617e-25	0.130462
599	4.65447e-06	6.82688e-24	0.0688366	4.88685e-08	1.01202e-26	0.950682	0.0571694	1.32797e-06	3.11357e-26	0.841667	0.0471306	2.33292e-28	2.40529e-25	0.0497093	0.0652849	7.52883e-26	0.123261
600	3.87343e-06	4.07853e-24	0.0643572	3.88963e-08	5.78306e-27	0.944021	0.0532931	1.09124e-06	1.79275e-26	0.830407	0.0438042	1.29999e-28	1.40429e-25	0.0462386	0.0609853	4.361e-26	0.116354
601	3.21842e-06	2.43004e-24	0.060112	3.09048e-08	3.29536e-27	0.936959	0.0496314	8.95256e-07	1.02935e-26	0.818854	0.0406723	7.22317e-29	8.17615e-26	0.0429679	0.0569144	2.51904e-26	0.109737
602	2.66999e-06	1.44394e-24	0.0560932	2.45122e-08	1.8725e-27	0.929503	0.0461763	7.3328e-07	5.89377e-27	0.807023	0.0377268	4.00187e-29	4.74723e-26	0.0398892	0.0530642	1.45103e-26	0.103404
603	2.21154e-06	8.55686e-25	0.0522929	1.94077e-08	1.06101e-27	0.92166	0.0429197	5.99635e-07	3.36517e-27	0.794927	0.0349598	2.21078e-29	2.74873e-26	0.0369943	0.0494267	8.33504e-27	0.0973494
604	1.82892e-06	5.05715e-25	0.0487031	1.53391e-08	5.995e-28	0.913439	0.0398536	4.8955e-07	1.91604e-27	0.782581	0.0323633	1.2178e-29	1.58717e-26	0.0342753	0.045994	4.77452e-27	0.0915666
605	1.51012e-06	2.98073e-25	0.0453159	1.21021e-08	3.37781e-28	0.904846	0.0369701	3.99023e-07	1.08789e-27	0.769999	0.0299295	6.68883e-30	9.13934e-27	0.0317245	0.0427581	2.72736e-27	0.0860496
606	1.24493e-06	1.75213e-25	0.0421234	9.53138e-09	1.89782e-28	0.895891	0.0342613	3.24706e-07	6.15954e-28	0.757197	0.027651	3.6633e-30	5.24814e-27	0.0293341	0.0397111	1.55362e-27	0.0807917
607	1.02468e-06	1.02716e-25	0.0391177	7.49344e-09	1.06329e-28	0.886584	0.0317195	2.63797e-07	3.47773e-28	0.74419	0.02552	2.00051e-30	3.00535e-27	0.0270966	0.0368451	8.82548e-28	0.0757861
608	8.42061e-07	6.00527e-26	0.036291	5.88081e-09	5.94046e-29	0.876933	0.029337	2.13963e-07	1.95806e-28	0.730992	0.0235294	1.08932e-30	1.71626e-27	0.0250044	0.0341524	4.99944e-28	0.0710256
609	6.90891e-07	3.50149e-26	0.0336355	4.60705e-09	3.30951e-29	0.866951	0.0271064	1.73258e-07	1.09936e-28	0.717621	0.021672	5.91449e-31	9.77397e-28	0.0230504	0.0316253	2.82419e-28	0.0665031
610	5.65958e-07	2.0361e-26	0.0311436	3.60277e-09	1.83858e-29	0.856647	0.0250202	1.40067e-07	6.1551e-29	0.704091	0.0199408	3.20202e-31	5.55081e-28	0.0212275	0.0292562	1.59095e-28	0.0622112
611	4.62879e-07	1.18079e-26	0.0288079	2.8124e-09	1.01853e-29	0.846033	0.0230714	1.13047e-07	3.43648e-29	0.690419	0.0183291	1.72854e-31	3.1437e-28	0.0195289	0.0270377	8.93732e-29	0.0581426
612	3.7797e-07	6.82915e-27	0.026621	2.19152e-09	5.62652e-30	0.835121	0.0212529	9.10893e-08	1.91326e-29	0.67662	0.0168304	9.30419e-32	1.77551e-28	0.0179478	0.0249625	5.00666e-29	0.0542896
613	3.08143e-07	3.93901e-27	0.0245756	1.70466e-09	3.09942e-30	0.823924	0.0195579	7.32752e-08	1.06223e-29	0.662712	0.0154383	4.99373e-32	1.00001e-28	0.0164778	0.0230236	2.7969e-29	0.0506447
614	2.50815e-07	2.26585e-27	0.0226647	1.32359e-09	1.70253e-30	0.812452	0.0179798	5.88474e-08	5.8809e-30	0.648709	0.0141466	2.6725e-32	5.61671e-29	0.0151126	0.0212139	1.5581e-29	0.0472004
615	2.03824e-07	1.29987e-27	0.0208815	1.02587e-09	9.3257e-31	0.800721	0.0165122	4.71821e-08	3.24677e-30	0.634628	0.0129496	1.42612e-32	3.14599e-29	0.0138461	0.0195269	8.65573e-30	0.0439491
616	1.65371e-07	7.43693e-28	0.0192193	7.93694e-10	5.09381e-31	0.788743	0.0151488	3.77664e-08	1.78748e-30	0.620485	0.0118415	7.58824e-33	1.75724e-29	0.0126727	0.0179558	4.79513e-30	0.0408832
617	1.33957e-07	4.24336e-28	0.0176716	6.12964e-10	2.77445e-31	0.776532	0.0138838	3.01795e-08	9.81326e-31	0.606297	0.0108169	4.02599e-33	9.7882e-30	0.0115867	0.0164944	2.64902e-30	0.0379953
618	1.08336e-07	2.41463e-28	0.016232	4.72538e-10	1.50691e-31	0.764101	0.0127113	2.40765e-08	5.37239e-31	0.592077	0.0098706	2.12985e-33	5.43715e-30	0.0105826	0.0151366	1.45935e-30	0.0352779
619	8.74732e-08	1.37029e-28	0.0148946	3.63628e-10	8.16146e-32	0.751466	0.0116258	1.91757e-08	2.93294e-31	0.577843	0.00899762	1.1235e-33	3.01188e-30	0.00965548	0.0138764	8.01716e-31	0.0327236
620	7.05141e-08	7.75533e-29	0.0136535	2.79316e-10	4.40782e-32	0.73864	0.010622	1.52469e-08	1.59669e-31	0.56361	0.00819319	5.9094e-34	1.6638e-30	0.00880032	0.012708	4.39209e-31	0.0303253
621	5.6751e-08	4.37734e-29	0.0125031	2.14166e-10	2.37385e-32	0.725638	0.00969475	1.21028e-08	8.66802e-32	0.549393	0.0074528	3.09928e-34	9.16561e-31	0.00801245	0.0116262	2.39944e-31	0.0280759
622	4.56001e-08	2.46401e-29	0.0114378	1.63916e-10	1.27484e-32	0.712475	0.00883923	9.59093e-09	4.69247e-32	0.535207	0.00677211	1.62078e-34	5.03523e-31	0.00728741	0.0106254	1.30719e-31	0.0259683
623	3.65807e-08	1.38324e-29	0.0104525	1.2523e-10	6.82703e-33	0.699166	0.00805078	7.58765e-09	2.53317e-32	0.521066	0.00614704	8.45148e-35	2.75851e-31	0.00662096	0.00970078	7.10156e-32	0.0239958
624	2.92976e-08	7.74421e-30	0.00954233	9.55009e-11	3.64571e-33	0.685726	0.00732496	5.99271e-09	1.36367e-32	0.506985	0.00557372	4.39429e-35	1.50704e-31	0.00600907	0.00884744	3.84731e-32	0.0221517
625	2.34263e-08	4.32393e-30	0.00870236	7.26976e-11	1.94136e-33	0.67217	0.00665757	4.72507e-09	7.32043e-33	0.492977	0.00504845	2.2782e-35	8.2106e-32	0.00544791	0.00806078	2.0785e-32	0.0204294
626	1.8701e-08	2.4077e-30	0.0079281	5.52389e-11	1.03087e-33	0.658513	0.0060446	3.7193e-09	3.91873e-33	0.479058	0.00456777	1.17772e-35	4.46088e-32	0.00493388	0.00733641	1.11978e-32	0.0188226
627	1.49045e-08	1.33705e-30	0.00721522	4.18968e-11	5.4585e-34	0.644771	0.00548226	2.92267e-09	2.09187e-33	0.465238	0.00412841	6.07071e-36	2.41693e-32	0.00446356	0.00667015	6.0159e-33	0.0173253
628	1.18593e-08	7.40487e-31	0.00655959	3.17196e-11	2.88216e-34	0.630958	0.00496695	2.29279e-09	1.11355e-33	0.451532	0.00372728	3.12021e-36	1.30588e-32	0.00403373	0.00605804	3.22298e-33	0.0159315
629	9.42078e-09	4.08987e-31	0.00595729	2.39708e-11	1.51753e-34	0.617089	0.00449529	1.79562e-09	5.91102e-34	0.437952	0.00336148	1.5991e-36	7.03624e-33	0.00364136	0.00549632	1.72189e-33	0.0146354
630	7.4714e-09	2.2528e-31	0.00540462	1.8082e-11	7.96762e-35	0.60318	0.00406407	1.40387e-09	3.12895e-34	0.424509	0.00302829	8.17172e-37	3.78072e-33	0.0032836	0.00498142	9.17358e-34	0.0134314
631	5.91566e-09	1.23754e-31	0.00489806	1.36151e-11	4.17153e-35	0.589245	0.00367029	1.09573e-09	1.65165e-34	0.411215	0.00272515	4.1639e-37	2.02584e-33	0.00295779	0.00450998	4.87374e-34	0.0123143
632	4.67615e-09	6.77981e-32	0.0044343	1.02329e-11	2.17789e-35	0.575299	0.0033111	8.5377e-10	8.69397e-35	0.398081	0.00244968	2.1156e-37	1.08251e-33	0.0026614	0.00407883	2.5821e-34	0.0112789
633	3.69026e-09	3.70424e-32	0.00401019	7.67683e-12	1.13384e-35	0.561356	0.00298384	6.64109e-10	4.56354e-35	0.385117	0.00219964	1.07181e-37	5.76845e-34	0.00239211	0.00368497	1.36419e-34	0.0103203
634	2.90743e-09	2.01838e-32	0.0036228	5.74872e-12	5.88626e-36	0.54743	0.00268603	5.157e-10	2.38873e-35	0.372333	0.00197295	5.41436e-38	3.06536e-34	0.00214771	0.00332559	7.18726e-35	0.00943366
635	2.28688e-09	1.0968e-32	0.00326934	4.297e-12	3.04722e-36	0.533537	0.00241532	3.99774e-10	1.24685e-35	0.359738	0.00176768	2.72725e-38	1.62443e-34	0.00192617	0.00299805	3.77608e-35	0.00861459
636	1.79579e-09	5.94395e-33	0.00294722	3.20599e-12	1.57305e-36	0.519688	0.00216954	3.09378e-10	6.49001e-36	0.34734	0.00158202	1.36979e-38	8.58459e-35	0.00172558	0.00269987	1.97837e-35	0.00785872
637	1.40783e-09	3.21252e-33	0.002654	2.3876e-12	8.09757e-37	0.505899	0.00194664	2.39013e-10	3.36867e-36	0.335149	0.00141428	6.86007e-39	4.52412e-35	0.00154417	0.00242873	1.03363e-35	0.00716195
638	1.10185e-09	1.73156e-33	0.00238738	1.77485e-12	4.15664e-37	0.492181	0.00174474	1.84336e-10	1.74363e-36	0.323172	0.00126293	3.42574e-39	2.37764e-35	0.00138031	0.00218246	5.3853e-36	0.00652036
639	8.60943e-10	9.30794e-34	0.00214524	1.31694e-12	2.12768e-37	0.478548	0.00156207	1.41923e-10	8.99983e-37	0.311414	0.00112652	1.7058e-39	1.24611e-35	0.00123248	0.00195905	2.79798e-36	0.00593022
640	6.71586e-10	4.98989e-34	0.00192557	9.75364e-13	1.08604e-37	0.465012	0.00139699	1.09081e-10	4.6323e-37	0.299884	0.00100373	8.46938e-40	6.51276e-36	0.00109925	0.00175659	1.44967e-36	0.005388
641	5.23005e-10	2.66779e-34	0.00172653	7.21054e-13	5.52787e-38	0.451584	0.00124798	8.36955e-11	2.37762e-37	0.288587	0.000893315	4.193e-40	3.39446e-36	0.000979332	0.00157335	7.49e-37	0.00489037
642	4.06616e-10	1.42244e-34	0.00154638	5.32069e-13	2.80574e-38	0.438278	0.00111363	6.41071e-11	1.21695e-37	0.277528	0.000794158	2.0699e-40	1.76431e-36	0.000871522	0.00140768	3.85909e-37	0.00443416
643	3.156e-10	7.5638e-35	0.00138352	3.91892e-13	1.42008e-38	0.425103	0.00099265	4.90187e-11	6.21133e-38	0.266712	0.000705213	1.01888e-40	9.14485e-37	0.000774713	0.00125809	1.9828e-37	0.00401638
644	2.44548e-10	4.01115e-35	0.00123647	2.88112e-13	7.16727e-39	0.412071	0.00088383	3.74169e-11	3.16141e-38	0.256143	0.000625524	5.00088e-41	4.72691e-37	0.000687884	0.00112315	1.01592e-37	0.00363423
645	1.89175e-10	2.12139e-35	0.00110383	2.11423e-13	3.60721e-39	0.399191	0.000786064	2.85118e-11	1.60458e-38	0.245824	0.000554213	2.44749e-41	2.43655e-37	0.000610101	0.00100159	5.19081e-38	0.00328504
646	1.46094e-10	1.11891e-35	0.000984348	1.5486e-13	1.81036e-39	0.386473	0.000698335	2.16885e-11	8.12132e-39	0.235759	0.000490475	1.19439e-41	1.25249e-37	0.000540502	0.000892204	2.64484e-38	0.00296633
647	1.12635e-10	5.88561e-36	0.000876831	1.13219e-13	9.06017e-40	0.373928	0.000619703	1.64697e-11	4.09899e-39	0.22595	0.000433575	5.81198e-42	6.42052e-38	0.000478302	0.000793885	1.34386e-38	0.00267577
648	8.66935e-11	3.08754e-36	0.000780198	8.26223e-14	4.52152e-40	0.361562	0.000549309	1.24849e-11	2.06305e-39	0.216399	0.00038284	2.82003e-42	3.28221e-38	0.000422781	0.000705618	6.80925e-39	0.00241115
649	6.66142e-11	1.61531e-36	0.000693447	6.0182e-14	2.25014e-40	0.349386	0.000486365	9.4479e-12	1.03545e-39	0.207108	0.000337656	1.36438e-42	1.67325e-38	0.000373279	0.000626469	3.44061e-39	0.00217044
650	5.10994e-11	8.42799e-37	0.00061566	4.37551e-14	1.11664e-40	0.337406	0.000430149	7.13723e-12	5.18244e-40	0.198077	0.000297465	6.58215e-43	8.50657e-39	0.000329199	0.00055558	1.73366e-39	0.00195172
651	3.9132e-11	4.38546e-37	0.000545992	3.17529e-14	5.52576e-41	0.325629	0.000380002	5.38233e-12	2.58657e-40	0.189307	0.000261757	3.16631e-43	4.31269e-39	0.000289993	0.000492163	8.7113e-40	0.0017532
652	2.99168e-11	2.27578e-37	0.000483669	2.30001e-14	2.72678e-41	0.314063	0.000335321	4.05186e-12	1.28736e-40	0.180798	0.000230071	1.51877e-43	2.18043e-39	0.000255164	0.000435497	4.3651e-40	0.00157321
653	2.2833e-11	1.17779e-37	0.000427982	1.6629e-14	1.3418e-41	0.302714	0.000295559	3.04497e-12	6.38941e-41	0.17255	0.000201987	7.26415e-44	1.09935e-39	0.00022426	0.000384924	2.18121e-40	0.00141022
654	1.73971e-11	6.079e-38	0.000378283	1.20003e-14	6.58417e-42	0.291587	0.000260216	2.2843e-12	3.16234e-41	0.16456	0.000177128	3.46442e-44	5.52751e-40	0.000196873	0.000339842	1.08691e-40	0.00126278
655	1.32329e-11	3.1291e-38	0.000333981	8.64388e-15	3.22178e-42	0.280687	0.000228838	1.71067e-12	1.56078e-41	0.156829	0.000155148	1.64752e-44	2.77156e-40	0.000172632	0.000299702	5.40108e-41	0.00112955
656	1.00484e-11	1.60632e-38	0.000294536	6.2146e-15	1.57206e-42	0.270018	0.000201014	1.27886e-12	7.6818e-42	0.149354	0.000135738	7.81242e-45	1.38586e-40	0.000151201	0.000264005	2.67646e-41	0.00100931
657	7.61728e-12	8.22372e-39	0.000259458	4.45971e-15	7.64929e-43	0.259586	0.000176372	9.54371e-13	3.77025e-42	0.142133	0.000118618	3.69399e-45	6.9106e-41	0.000132277	0.000232297	1.32262e-41	0.000900907
658	5.76456e-12	4.19885e-39	0.000228299	3.19439e-15	3.71153e-43	0.249393	0.000154573	7.10973e-13	1.84529e-42	0.135163	0.000103537	1.74165e-45	3.43648e-41	0.000115587	0.000204165	6.51781e-42	0.000803289
659	4.35505e-12	2.13804e-39	0.000200655	2.28378e-15	1.79583e-43	0.239443	0.000135313	5.28722e-13	9.00634e-43	0.128442	9.02684e-05	8.18804e-46	1.70417e-41	0.000100886	0.000179237	3.20304e-42	0.000715483
660	3.28459e-12	1.08575e-39	0.000176159	1.62971e-15	8.6648e-44	0.229738	0.000118316	3.92501e-13	4.38348e-43	0.121967	7.86079e-05	3.83845e-46	8.4278e-42	8.79522e-05	0.000157173	1.5697e-42	0.000636592
661	2.47302e-12	5.49878e-40	0.000154477	1.16078e-15	4.16901e-44	0.22028	0.000103335	2.90866e-13	2.12754e-43	0.115734	6.83735e-05	1.79427e-46	4.1564e-42	7.65871e-05	0.000137668	7.67124e-43	0.00056579
662	1.85881e-12	2.77734e-40	0.00013531	8.25228e-16	2.00026e-44	0.21107	9.01464e-05	2.1517e-13	1.02974e-43	0.109738	5.94017e-05	8.3633e-47	2.0442e-42	6.66126e-05	0.000120445	3.7386e-43	0.000502321
663	1.39476e-12	1.399e-40	0.000118386	5.85576e-16	9.57026e-45	0.20211	7.855e-05	1.58894e-13	4.97007e-44	0.103977	5.15465e-05	3.88709e-47	1.00261e-42	5.78692e-05	0.000105257	1.81697e-43	0.000445491
664	1.04477e-12	7.02805e-41	0.00010346	4.14741e-16	4.56606e-45	0.1934	6.83659e-05	1.1713e-13	2.39215e-44	0.0984455	4.46773e-05	1.80148e-47	4.90391e-43	5.02145e-05	9.1878e-05	8.80603e-44	0.000394662
665	7.81269e-13	3.52109e-41	9.03128e-05	2.93193e-16	2.17241e-45	0.184941	5.9433e-05	8.61914e-14	1.14816e-44	0.0931393	3.86778e-05	8.32513e-48	2.39198e-43	4.35211e-05	8.01074e-05	4.25607e-44	0.000349253
666	5.83225e-13	1.75932e-41	7.87455e-05	2.06878e-16	1.03068e-45	0.176732	5.1607e-05	6.33133e-14	5.49553e-45	0.0880535	3.34443e-05	3.83629e-48	1.16353e-43	3.76754e-05	6.97642e-05	2.05132e-44	0.000308733
667	4.34637e-13	8.76681e-42	6.85808e-05	1.45699e-16	4.87632e-46	0.168773	4.47592e-05	4.64258e-14	2.62304e-45	0.0831833	2.88846e-05	1.76275e-48	5.64415e-44	3.25764e-05	6.06862e-05	9.8595e-45	0.000272617
668	3.2335e-13	4.35678e-42	5.96594e-05	1.02419e-16	2.3006e-46	0.161061	3.87746e-05	3.39827e-14	1.24851e-45	0.0785236	2.4917e-05	8.07664e-49	2.73039e-44	2.81342e-05	5.27284e-05	4.72577e-45	0.000240463
669	2.40144e-13	2.15932e-42	5.18385e-05	7.18599e-17	1.08237e-46	0.153597	3.35508e-05	2.48307e-14	5.92611e-46	0.0740693	2.14687e-05	3.69003e-49	1.31722e-44	2.42689e-05	4.5761e-05	2.25885e-45	0.000211868
670	1.78043e-13	1.06732e-42	4.49908e-05	5.03237e-17	5.078e-47	0.146378	2.89967e-05	1.81114e-14	2.80504e-46	0.0698149	1.84756e-05	1.68108e-49	6.33714e-45	2.09098e-05	3.96681e-05	1.07671e-45	0.00018647
671	1.31775e-13	5.26141e-43	3.90024e-05	3.51754e-17	2.37572e-47	0.139402	2.50312e-05	1.3187e-14	1.32404e-46	0.0657551	1.58808e-05	7.63676e-50	3.04043e-45	1.79941e-05	3.43463e-05	5.11809e-46	0.000163935
672	9.73622e-14	2.58665e-43	3.37717e-05	2.45406e-17	1.10836e-47	0.132666	2.15825e-05	9.58455e-15	6.23237e-47	0.0618843	1.36341e-05	3.45932e-50	1.45473e-45	1.54666e-05	2.97038e-05	2.42614e-46	0.000143966
673	7.18125e-14	1.26824e-43	2.92085e-05	1.70888e-17	5.15649e-48	0.126168	1.8587e-05	6.95388e-15	2.92549e-47	0.0581971	1.16912e-05	1.56255e-50	6.94124e-46	1.32782e-05	2.56588e-05	1.14689e-46	0.000126289
674	5.28763e-14	6.20148e-44	2.52324e-05	1.18773e-17	2.39228e-48	0.119904	1.59882e-05	5.03631e-15	1.36943e-47	0.0546876	1.00131e-05	7.03785e-51	3.30291e-46	1.13858e-05	2.21386e-05	5.40662e-47	0.00011066
675	3.88662e-14	3.02426e-44	2.1772e-05	8.23947e-18	1.10677e-48	0.113871	1.37365e-05	3.64105e-15	6.3925e-48	0.0513504	8.56553e-06	3.16088e-51	1.56734e-46	9.7514e-06	1.9079e-05	2.54173e-47	9.68573e-05
676	2.8519e-14	1.47086e-44	1.87643e-05	5.70506e-18	5.1061e-49	0.108066	1.17879e-05	2.62766e-15	2.97576e-48	0.0481797	7.3184e-06	1.4156e-51	7.41718e-47	8.34157e-06	1.64228e-05	1.19161e-47	8.46822e-05
677	2.08903e-14	7.13435e-45	1.6153e-05	3.94274e-18	2.34913e-49	0.102484	1.01037e-05	1.89296e-15	1.3814e-48	0.0451699	6.2453e-06	6.32172e-52	3.50043e-47	7.12699e-06	1.41198e-05	5.57106e-48	7.39552e-05
678	1.52758e-14	3.45118e-45	1.38888e-05	2.71965e-18	1.07774e-49	0.0971218	8.64976e-06	1.36125e-15	6.39491e-49	0.0423153	5.32309e-06	2.81511e-52	1.64745e-47	6.08191e-06	1.21254e-05	2.59742e-48	6.45149e-05
679	1.11509e-14	1.66499e-45	1.19279e-05	1.87243e-18	4.9307e-50	0.0919745	7.3962e-06	9.77157e-16	2.9522e-49	0.0396103	4.53156e-06	1.25003e-52	7.73232e-48	5.18381e-06	1.04004e-05	1.20767e-48	5.62167e-05
680	8.12576e-15	8.01101e-46	1.02318e-05	1.28669e-18	2.24953e-50	0.0870377	6.31674e-06	7.0019e-16	1.3591e-49	0.0370492	3.85304e-06	5.5349e-53	3.61924e-48	4.41298e-06	8.91026e-06	5.59956e-49	4.8931e-05
681	5.91105e-15	3.8441e-46	8.76646e-06	8.82503e-19	1.02344e-50	0.0823069	5.38835e-06	5.00833e-16	6.23958e-50	0.0346267	3.27213e-06	2.4438e-53	1.68941e-48	3.75222e-06	7.62453e-06	2.58918e-49	4.25417e-05
682	4.29252e-15	1.83964e-46	7.5021e-06	6.04136e-19	4.64329e-51	0.0777773	4.59089e-06	3.57599e-16	2.85664e-50	0.0323371	2.77541e-06	1.07594e-53	7.86431e-49	3.18652e-06	6.51658e-06	1.19391e-49	3.69451e-05
683	3.11175e-15	8.7802e-47	6.41247e-06	4.12789e-19	2.10076e-51	0.0734439	3.90674e-06	2.54873e-16	1.30422e-50	0.0301752	2.35122e-06	4.72365e-54	3.65088e-49	2.70281e-06	5.56299e-06	5.49017e-50	3.20486e-05
684	2.25187e-15	4.17934e-47	5.47459e-06	2.81511e-19	9.47806e-52	0.0693017	3.32053e-06	1.81332e-16	5.93808e-51	0.0281355	1.98943e-06	2.06792e-54	1.69023e-49	2.28974e-06	4.74327e-06	2.51769e-50	2.77696e-05
685	1.62677e-15	1.98401e-47	4.66832e-06	1.91618e-19	4.26435e-52	0.0653456	2.81888e-06	1.28781e-16	2.69611e-51	0.026213	1.68124e-06	9.02733e-55	7.80374e-50	1.93743e-06	4.0395e-06	1.15139e-50	2.40348e-05
686	1.17315e-15	9.39323e-48	3.97605e-06	1.30182e-19	1.91328e-52	0.0615704	2.39011e-06	9.12956e-17	1.22076e-51	0.0244024	1.41906e-06	3.92964e-55	3.59313e-50	1.63732e-06	3.43604e-06	5.25105e-51	2.07787e-05
687	8.44547e-16	4.43526e-48	3.38238e-06	8.82757e-20	8.56041e-53	0.0579708	2.02411e-06	6.46058e-17	5.51212e-52	0.0226987	1.19628e-06	1.70575e-55	1.64989e-50	1.38201e-06	2.91921e-06	2.38822e-51	1.79433e-05
688	6.06928e-16	2.08861e-48	2.87391e-06	5.97451e-20	3.81948e-53	0.0545417	1.71208e-06	4.56368e-17	2.48203e-52	0.0210971	1.00724e-06	7.38327e-56	7.55525e-51	1.16507e-06	2.47715e-06	1.0832e-51	1.54771e-05
689	4.35405e-16	9.80914e-49	2.43896e-06	4.03586e-20	1.69944e-53	0.0512775	1.44638e-06	3.21796e-17	1.11454e-52	0.0195928	8.47025e-07	3.18678e-56	3.45029e-51	9.80984e-07	2.09949e-06	4.89946e-52	1.33347e-05
690	3.11811e-16	4.59451e-49	2.06734e-06	2.72108e-20	7.54054e-54	0.0481732	1.22043e-06	2.265e-17	4.99099e-53	0.0181811	7.11414e-07	1.3716e-56	1.57136e-51	8.24966e-07	1.77727e-06	2.21001e-52	1.14758e-05
691	2.22911e-16	2.14626e-49	1.75024e-06	1.83113e-20	3.33651e-54	0.0452232	1.02852e-06	1.59139e-17	2.22883e-53	0.0168575	5.96776e-07	5.8867e-57	7.13692e-52	6.92906e-07	1.50268e-06	9.94135e-53	9.86468e-06
692	1.59079e-16	9.99913e-50	1.47999e-06	1.2299e-20	1.47224e-54	0.0424222	8.65729e-07	1.11611e-17	9.92591e-54	0.0156177	4.9999e-07	2.51936e-57	3.23266e-52	5.81268e-07	1.26898e-06	4.45969e-53	8.47004e-06
693	1.13327e-16	4.64599e-50	1.24996e-06	8.24496e-21	6.47825e-55	0.0397651	7.27811e-07	7.81365e-18	4.40823e-54	0.0144573	4.18381e-07	1.07518e-57	1.46024e-52	4.87013e-07	1.07033e-06	1.99513e-53	7.26422e-06
694	8.05925e-17	2.15294e-50	1.05441e-06	5.5167e-21	2.84271e-55	0.0372465	6.11115e-07	5.46037e-18	1.95237e-54	0.0133722	3.49657e-07	4.57556e-58	6.57812e-53	4.07537e-07	9.01676e-07	8.90113e-54	6.2229e-06
695	5.72131e-17	9.94995e-51	8.88372e-07	3.68417e-21	1.24396e-55	0.0348612	5.125e-07	3.80899e-18	8.62307e-55	0.0123584	2.91858e-07	1.9417e-58	2.95527e-53	3.40607e-07	7.58675e-07	3.9603e-54	5.32471e-06
696	4.05449e-17	4.58616e-51	7.47573e-07	2.45568e-21	5.42843e-56	0.0326041	4.29269e-07	2.65226e-18	3.7981e-55	0.0114122	2.43309e-07	8.21666e-59	1.32406e-53	2.84316e-07	6.37577e-07	1.7572e-54	4.5509e-06
697	2.86824e-17	2.10821e-51	6.28326e-07	1.6337e-21	2.36233e-56	0.0304701	3.59112e-07	1.84349e-18	1.6683e-55	0.0105297	2.02583e-07	3.46723e-59	5.9161e-54	2.37032e-07	5.35154e-07	7.7754e-55	3.88505e-06
698	2.0255e-17	9.66539e-52	5.27457e-07	1.08478e-21	1.02519e-56	0.0284542	3.00051e-07	1.27904e-18	7.30781e-56	0.00970753	1.68463e-07	1.45897e-59	2.63621e-54	1.97366e-07	4.48636e-07	3.43111e-55	3.31277e-06
699	1.42787e-17	4.4194e-52	4.42242e-07	7.18922e-22	4.43678e-57	0.0265515	2.50393e-07	8.85816e-19	3.19231e-56	0.00894215	1.39914e-07	6.12191e-60	1.1715e-54	1.64133e-07	3.75645e-07	1.50993e-55	2.82152e-06
700	1.0048e-17	2.01533e-52	3.70342e-07	4.75543e-22	1.91483e-57	0.0247571	2.08695e-07	6.1238e-19	1.39069e-56	0.00823029	1.16057e-07	2.56156e-60	5.19189e-55	1.36325e-07	3.14145e-07	6.62661e-56	2.40032e-06
