# Supplementary material for: Jewel Beetle Opsin Duplication and Divergence Is the Mechanism for Diverse Spectral Sensitivities
Source: Mol Biol Evol. 2023 Jan 31;40(2):msad023. doi: 10.1093/molbev/msad023 (PMC9937044; doi:10.1093/molbev/msad023)
Supplement: msad023_Supplementary_Data [file msad023_supplementary_data.zip › Dataset_S2.xlsx]

## Sheet: Dataset S2
Dataset S2. All opsin sequences used in phylogenetic analysis (Figure S1).
Species	Opsin ID	Accession #	Order
Acmaeodera diffusa	LW1	KY368236.1	Coleoptera
Acmaeodera diffusa	UV1	KY368235.1	Coleoptera
Acmaeodera diffusa	LW2	KY368234.1	Coleoptera
Acmaeodera diffusa	UV2	KY368233.1	Coleoptera
Adalia bipunctata	UV2	KY368239.1	Coleoptera
Adalia bipunctata	LW	KY368238.1	Coleoptera
Adalia bipunctata	UV1	KY368237.1	Coleoptera
Aethina tumida	LW	KY368241.1	Coleoptera
Aethina tumida	UV	KY368240.1	Coleoptera
Agrilus planipennis	UV1	KY368246.1	Coleoptera
Agrilus planipennis	LW1	KY368245.1	Coleoptera
Agrilus planipennis	UV2	KY368243.1	Coleoptera
Agrilus planipennis	LW2	KY368242.1	Coleoptera
Aleochara curtula	UV	KY368248.1	Coleoptera
Aleochara curtula	LW	KY368247.1	Coleoptera
Allodessus bistrigatus	UV	KP219384	Coleoptera
Allodessus bistrigatus	LW	KP219381	Coleoptera
Anorus arizonicus	UV	KY368183.1	Coleoptera
Anorus arizonicus	LW	KY368182.1	Coleoptera
Aphanisticus sp.	UV1	KY368252.1	Coleoptera
Aphanisticus sp.	UV2	KY368251.1	Coleoptera
Aphanisticus sp.	LW2	KY368250.1	Coleoptera
Aphanisticus sp.	LW1	KY368249.1	Coleoptera
Apis cerana	SW	AB355817	Hymenoptera
Apis cerana	LW	AB355818	Hymenoptera
Apis cerana	UV	AB355816	Hymenoptera
Apis mellifera	SW	BK005512	Hymenoptera
Apis mellifera	LW1	BK005514	Hymenoptera
Apis mellifera	LW2	BK005515	Hymenoptera
Apis mellifera	UV	BK005513	Hymenoptera
Aspisoma sp.	UV	KY368254.1	Coleoptera
Aspisoma sp.	LW	KY368253.1	Coleoptera
Bicellonycha wickershamorum	UV	KY368256.1	Coleoptera
Bicellonycha wickershamorum	LW	KY368255.1	Coleoptera
Brassicogethes aeneus	UV2	KY368261.1	Coleoptera
Brassicogethes aeneus	UV1	KY368260.1	Coleoptera
Brassicogethes aeneus	UV3	KY368259.1	Coleoptera
Brassicogethes aeneus	LW2	KY368258.1	Coleoptera
Brassicogethes aeneus	LW1	KY368257.1	Coleoptera
Carabus granulatus	UV1	KY368265.1	Coleoptera
Carabus granulatus	LW2	KY368264.1	Coleoptera
Carabus granulatus	LW1	KY368263.1	Coleoptera
Carabus granulatus	UV2	KY368262.1	Coleoptera
Ceratosolen solmsi	SW	JX422073	Hymenoptera
Ceratosolen solmsi	LW1	JX422114	Hymenoptera
Ceratosolen solmsi	LW2	JX422151	Hymenoptera
Ceratosolen solmsi	UV	JX422159	Hymenoptera
Chrysobothris lateralis	UV1	KY368269.1	Coleoptera
Chrysobothris lateralis	LW2	KY368268.1	Coleoptera
Chrysobothris lateralis	UV2	KY368267.1	Coleoptera
Chrysobothris lateralis	LW1	KY368266.1	Coleoptera
Chrysochroa saundersii tonkinensis	LW2	KY368273.1	Coleoptera
Chrysochroa saundersii tonkinensis	UV2	KY368272.1	Coleoptera
Chrysochroa saundersii tonkinensis	UV1	KY368271.1	Coleoptera
Chrysochroa saundersii tonkinensis	LW1	KY368270.1	Coleoptera
Coccinella septempunctata	UV1	KY368276.1	Coleoptera
Coccinella septempunctata	UV2	KY368275.1	Coleoptera
Coccinella septempunctata	LW	KY368274.1	Coleoptera
Colaphellus bowringi	UV1	KY368279.1	Coleoptera
Colaphellus bowringi	UV2	KY368278.1	Coleoptera
Colaphellus bowringi	LW	KY368277.1	Coleoptera
Cryptolaemus montrouzieri	LW	KY368286.1	Coleoptera
Cryptolaemus montrouzieri	UV1B	KY368285.1	Coleoptera
Cryptolaemus montrouzieri	UV1A	KY368284.1	Coleoptera
Cryptolestes ferrugineus	LW	KY368288.1	Coleoptera
Cryptolestes ferrugineus	UV	KY368287.1	Coleoptera
Cucujus clavipes	UV	KY368185.1	Coleoptera
Cucujus clavipes	LW	KY368184.1	Coleoptera
Cylas puncticollis	UV	KY368290.1	Coleoptera
Cylas puncticollis	LW	KY368289.1	Coleoptera
Danaus plexippus	SW	AY605544	Lepidoptera
Danaus plexippus	LW	AY605545	Lepidoptera
Danaus plexippus	UV	AY605546	Lepidoptera
Dastarcus helophoroides	LW	KY368291.1	Coleoptera
Dianemobius nigrofasciatus	SW	AB291232	Orthoptera
Dianemobius nigrofasciatus	LW	FJ232921	Orthoptera
Dianemobius nigrofasciatus	UV	AB458852	Orthoptera
Drosophila melanogaster	Rh1	Flybase: CG4550	Diptera
Drosophila melanogaster	Rh2	Flybase: CG16740	Diptera
Drosophila melanogaster	Rh3	Flybase: CG10888	Diptera
Drosophila melanogaster	Rh4	Flybase: CG9668	Diptera
Drosophila melanogaster	Rh5	Flybase: CG5279	Diptera
Drosophila melanogaster	Rh6	Flybase: CG5192	Diptera
Dryops sp.	LW	KY368188.1	Coleoptera
Dryops sp.	UV2	KY368187.1	Coleoptera
Dryops sp.	UV1	KY368186.1	Coleoptera
Ellychnia sp.	UV	KY368293.1	Coleoptera
Ellychnia sp.	LW	KY368292.1	Coleoptera
Euwallacea fornicatus	LW	KY368297.1	Coleoptera
Euwallacea fornicatus	UV	KY368296.1	Coleoptera
Gryllus bimaculatus	SW	HM363622	Orthoptera
Gryllus bimaculatus	green1	HM363620	Orthoptera
Gryllus bimaculatus	green2	HM363621	Orthoptera
Gryllus bimaculatus	UV	HM363623	Orthoptera
Gyrinus marinus	UV2	KY368301.1	Coleoptera
Gyrinus marinus	UV1	KY368300.1	Coleoptera
Gyrinus marinus	LW2	KY368299.1	Coleoptera
Gyrinus marinus	LW1	KY368298.1	Coleoptera
Harmonia axyridis	UV2	KY368304.1	Coleoptera
Harmonia axyridis	LW	KY368303.1	Coleoptera
Harmonia axyridis	UV1	KY368302.1	Coleoptera
Heliconius erato	SW	AY918906	Lepidoptera
Heliconius erato	LW	AY918907	Lepidoptera
Heliconius erato	UV1	AY918904	Lepidoptera
Heliconius erato	UV2	AY918905	Lepidoptera
Heliconius melpomene	UV1	GU324678	Lepidoptera
Heliconius melpomene	UV2	GU324679	Lepidoptera
Heliconius melpomene	SW	GU324689	Lepidoptera
Heliconius melpomene	LW	GU324702	Lepidoptera
Heliconius sapho	UV1	GQ451907	Lepidoptera
Heliconius sapho	UV2	GQ451908	Lepidoptera
Heliconius sapho	SW	GU324692	Lepidoptera
Heliconius sapho	LW	GU324705	Lepidoptera
Heterochelus sp.	UV	KY368191.1	Coleoptera
Heterochelus sp.	LW2	KY368190.1	Coleoptera
Heterochelus sp.	LW1	KY368189.1	Coleoptera
Hydrochara caraboides	LW	KY368193.1	Coleoptera
Hydrochara caraboides	UV	KY368192.1	Coleoptera
Hypocaccus fitchi	LW	KY368195.1	Coleoptera
Hypocaccus fitchi	UV	KY368194.1	Coleoptera
Indolestes peregrinus	RhLWA1	LC009292	Odonata
Indolestes peregrinus	RhLWA2	LC009293	Odonata
Indolestes peregrinus	RhLWC1	LC009294	Odonata
Indolestes peregrinus	RhLWD1	LC009295	Odonata
Indolestes peregrinus	RhLWD2	LC009296	Odonata
Indolestes peregrinus	RhLWE1	LC009297	Odonata
Indolestes peregrinus	RhLWE2	LC009298	Odonata
Indolestes peregrinus	RhLWF1	LC009299	Odonata
Indolestes peregrinus	RhSWa1	LC009300	Odonata
Indolestes peregrinus	RhSWb1	LC009301	Odonata
Indolestes peregrinus	RhUV	LC009302	Odonata
Lagria hirta	LW	KY368197.1	Coleoptera
Lagria hirta	UV	KY368196.1	Coleoptera
Laodelphax striatella	LW	AB761153	Hemiptera
Laodelphax striatella	UV2	AB761155	Hemiptera
Laodelphax striatella	UV1	AB761154	Hemiptera
Larinus minutus	UV	KY368201.1	Coleoptera
Larinus minutus	LW2	KY368200.1	Coleoptera
Larinus minutus	LW1	KY368199.1	Coleoptera
Larinus minutus	LW3	KY368198.1	Coleoptera
Lepicerus sp.	UV2	KY368309.1	Coleoptera
Lepicerus sp.	LW	KY368308.1	Coleoptera
Lepicerus sp.	UV1	KY368307.1	Coleoptera
Leptinotarsa decemlineata	LW	KY368312.1	Coleoptera
Leptinotarsa decemlineata	UV2	KY368311.1	Coleoptera
Leptinotarsa decemlineata	UV1	KY368310.1	Coleoptera
Limbodessus palmulaoides	LW	KP219382	Coleoptera
Macroglossum stellatarum	SW	KF539426	Lepidoptera
Macroglossum stellatarum	LW	KF539444	Lepidoptera
Macroglossum stellatarum	UV	KF539456	Lepidoptera
Macrosiagon limbatum	LW	KY368203.1	Coleoptera
Macrosiagon limbatum	UV	KY368202.1	Coleoptera
Manduca sexta	SW	AD001674	Lepidoptera
Manduca sexta	LW	L78080	Lepidoptera
Manduca sexta	UV	L78081	Lepidoptera
Megoura viciae	LW	AF189714	Hemiptera
Megoura viciae	UV	AF189715	Hemiptera
Meloe violaceus	LW	KY368314.1	Coleoptera
Meloe violaceus	UV	KY368313.1	Coleoptera
Metrius contractus	LW	KY368320.1	Coleoptera
Metrius contractus	UV2	KY368319.1	Coleoptera
Metrius contractus	UV1	KY368318.1	Coleoptera
Micromalthus debilis	UV	KY368205.1	Coleoptera
Micromalthus debilis	LW	KY368204.1	Coleoptera
Micronaspis floridana	UV	KY368322.1	Coleoptera
Micronaspis floridana	LW	KY368321.1	Coleoptera
Microphotus sp.	UV	KY368323.1	Coleoptera
Migdolus fryanus	UV	KY368324.1	Coleoptera
Monochamus alternatus	LW	KY368325.1	Coleoptera
Nephotettix cincticeps	SW	AB761157	Hemiptera
Nephotettix cincticeps	LW	AB761156	Hemiptera
Nephotettix cincticeps	UV	AB761158	Hemiptera
Nicrophorus vespilloides	LW	KY368327.1	Coleoptera
Nicrophorus vespilloides	UV	KY368326.1	Coleoptera
Nilaparvata lugens	LW	AB761147	Hemiptera
Nilaparvata lugens	UV1	AB761148	Hemiptera
Nilaparvata lugens	UV2	AB761149	Hemiptera
Octodonta nipae	LW	KY368330.1	Coleoptera
Octodonta nipae	UV2	KY368329.1	Coleoptera
Octodonta nipae	UV1	KY368328.1	Coleoptera
Onthophagus taurus	UV	KY368332.1	Coleoptera
Onthophagus taurus	LW	KY368331.1	Coleoptera
Oreina cacaliae	UV2	KY368209.1	Coleoptera
Oreina cacaliae	UV1A	KY368208.1	Coleoptera
Oreina cacaliae	LW	KY368207.1	Coleoptera
Oreina cacaliae	UV1B	KY368206.1	Coleoptera
OUTGROUP Doryteuthis pealeii	rhodopsin	AY450853	-
OUTGROUP Enteroctopus dofleini	rhodopsin	X07797	-
OUTGROUP Loligo forbesii	rhodopsin	X56788	-
OUTGROUP Sepia officinalis	rhodopsin	AF000947	-
OUTGROUP Todarodes pacificus	rhodopsin	X70498	-
Paroster nigroadumbratus	UV	KP219383	Coleoptera
Paroster nigroadumbratus	LW	KP219380	Coleoptera
Paussus spinicoxis	UV	KY368336.1	Coleoptera
Paussus spinicoxis	LW	KY368335.1	Coleoptera
Phausis reticulata	UV	KY368338.1	Coleoptera
Phausis reticulata	LW	KY368337.1	Coleoptera
Photinus marginellus	UV	KY368340.1	Coleoptera
Photinus marginellus	LW	KY368339.1	Coleoptera
Photinus pyralis	UV	KY368342.1	Coleoptera
Photinus pyralis	LW	KY368341.1	Coleoptera
Photuris sp.	UV	KY368344.1	Coleoptera
Photuris sp.	LW	KY368343.1	Coleoptera
Pieris rapae	blue	AB208675	Lepidoptera
Pieris rapae	LW	AB177984	Lepidoptera
Pieris rapae	UV	AB208673	Lepidoptera
Pieris rapae	violet	AB208674	Lepidoptera
Pogonus chalceus	LW	KY368346.1	Coleoptera
Pogonus chalceus	UV	KY368345.1	Coleoptera
Priacma serrata	UV	KY368348.1	Coleoptera
Priacma serrata	LW	KY368347.1	Coleoptera
Pyractomena dispersa	UV	KY368352.1	Coleoptera
Pyractomena dispersa	LW	KY368351.1	Coleoptera
Sogatella furcifera	LW	AB761150	Hemiptera
Sogatella furcifera	UV1	AB761151	Hemiptera
Sogatella furcifera	UV2	AB761152	Hemiptera
Sphenoptera sp.	UV1	KY368356.1	Coleoptera
Sphenoptera sp.	LW2	KY368355.1	Coleoptera
Sphenoptera sp.	UV2	KY368354.1	Coleoptera
Sphenoptera sp.	LW1	KY368353.1	Coleoptera
Steraspis amplipennis	UV1	KY368360.1	Coleoptera
Steraspis amplipennis	LW1	KY368359.1	Coleoptera
Steraspis amplipennis	UV2	KY368358.1	Coleoptera
Steraspis amplipennis	LW2	KY368357.1	Coleoptera
Sympetrum frequens	RhLWA1	LC009060	Odonata
Sympetrum frequens	RhLWA2	LC009061	Odonata
Sympetrum frequens	RhLWB1	LC009062	Odonata
Sympetrum frequens	RhLWC1	LC009063	Odonata
Sympetrum frequens	RhLWD1	LC009064	Odonata
Sympetrum frequens	RhLWE1	LC009065	Odonata
Sympetrum frequens	RhLWF1	LC009066	Odonata
Sympetrum frequens	RhLWF2	LC009067	Odonata
Sympetrum frequens	RhLWF3	LC009068	Odonata
Sympetrum frequens	RhLWF4	LC009069	Odonata
Sympetrum frequens	RhSWa1	LC009070	Odonata
Sympetrum frequens	RhSWb1	LC009071	Odonata
Sympetrum frequens	RhSWc1	LC009072	Odonata
Sympetrum frequens	RhSWc2	LC009073	Odonata
Sympetrum frequens	RhSWc3	LC009074	Odonata
Sympetrum frequens	RhUV	LC009075	Odonata
Tenebrio molitor	LW	KY368363.1	Coleoptera
Thanasimus formicarius	LW	KY368212.1	Coleoptera
Thanasimus formicarius	UV2	KY368211.1	Coleoptera
Thanasimus formicarius	UV1	KY368210.1	Coleoptera
Thermonectus marmoratus	LW	EU921225	Coleoptera
Thermonectus marmoratus	UV1	EU921226	Coleoptera
Thermonectus marmoratus	UV2	EU921227	Coleoptera
Tomicus yunnanensis	UV	KY368365.1	Coleoptera
Tomicus yunnanensis	LW	KY368364.1	Coleoptera
Tribolium castaneum	UV	KY368367.1	Coleoptera
Tribolium castaneum	LW	KY368366.1	Coleoptera
Xylobiops basilaris	LW	KY368214.1	Coleoptera
Xylobiops basilaris	UV	KY368213.1	Coleoptera
